# Supplementary material for: Long shared haplotypes identify the Southern Urals as a primary source for the 10th century Hungarians
Source: Cell. Author manuscript; Available in PMC 2025 Dec 17. (PMC12711333; doi:10.1016/j.cell.2025.09.002)
Supplement: 8 [file NIHMS2116457-supplement-8.xlsx]

## Sheet: TableS1A
Table S1A: Summary of the archaeological context and genetic results for all newly analyzed individuals presented in this study.
Master ID	Period of Volga-Ural chronological scale	Archaeological context	Site	Grave number	Group_ID	Date mean in BP in years before 1950 CE	Full Date: One of two formats. (Format 1) 95.4% CI calibrated radiocarbon age (Conventional Radiocarbon Age BP, Lab number) e.g. 2624-2350 calBCE (3990±40 BP, Ua-35016). (Format 2) Archaeological context range, e.g. 2500-1700 BCE	Country	Latitude	Longitude	Skeletal Element Used for aDNA	Location where powder was prepared	amount of powder used in extraction (mg)	Location where DNA extraction was performed	DNA extraction	Extraction Method	Location where library preparation was performed	Library preparation	UDG treatment	Library Prep Method	Target enrichment performed	Shotgun percentage mapping to hg19	Shotgun mean sequence length	1240K unique SNPs hit	mt Enrichment Method	mtDNA coverage	mtDNA fraction of C-to-T damage in last base	1240K fraction of C-to-T damage in last base	mtDNA match to consensus sequence 95% CI	mtDNA haplogroup	1240K sequences hitting X chr	1240K sequences hitting Y chr	Genetically determined sex	Y Haplogroup	Y haplogroup in terminal mutation notation automatically called based on Yfull with the software described in Lazaridis et al. Science 2022	Xcontam ANGSD SNPs	Xcontam ANGSD mean	Xcontam Z-score
I32628	(1) EIA phase 1	Maklasheevka LBA culture	Devichiy-Gorodok-4	burial 21	LowKama_Maklasheevka	2965	1200-900 BCE	Russia	55.13	49.469999	tooth	Boston	35	Boston	robotic	Rohland 2018 (Dabney Buffer, silica beads)	Boston	ds	partial	Rohland 2015; silica coated magnetic beads and 7x volume PB (Qiagen) for cleanups, Bst2.0 in smaller volume, 100ul total PCR volume, higher primer concentration, SPRI cleanup of PCR	Twist1.44M	0.106918	68	1026256	Rohland 2022	44.31	0.0325	0.024	[0.976, 0.995]	H6a1a	46418	25912	M	N1a1a1a1a2	N-Z1934	5230	0.00203	2.30682
I32630	(1) EIA phase 1	Post-Maklasheevka culture of Ananyino area	Rysovo-1	burial 2	LowKama_Ananyino	2450	550-450 BCE	Russia	55.9699	52.729999	tooth	Boston	35	Boston	robotic	Rohland 2018 (Dabney Buffer, silica beads)	Boston	ds	partial	Rohland 2015; silica coated magnetic beads and 7x volume PB (Qiagen) for cleanups, Bst2.0 in smaller volume, 100ul total PCR volume, higher primer concentration, SPRI cleanup of PCR	Twist1.44M	0.0694135	59.9	463359	Rohland 2022	82.81	0.04	0.0275	[0.989, 0.999]	J1b1a1	22214	192	F	n/a (female)	n/a (female)	n/a (female)	n/a (female)	n/a (female)
I32632	(1) EIA phase 1	Post-Maklasheevka culture of Ananyino area	Izmeri-7	burial 5(II)	LowKama_Ananyino	2675	900-550 BCE	Russia	55.1	49.5	tooth	Boston	35	Boston	robotic	Rohland 2018 (Dabney Buffer, silica beads)	Boston	ds	partial	Rohland 2015; silica coated magnetic beads and 7x volume PB (Qiagen) for cleanups, Bst2.0 in smaller volume, 100ul total PCR volume, higher primer concentration, SPRI cleanup of PCR	Twist1.44M	0.034973	59.4	551348	Rohland 2022	102.3	0.045	0.0255	[0.995, 1.000]	T2b4+152	14198	7603	M	R1a1a1b2a2a~	R-Z2125	728	0.00063	0.3
I16641	(2) EIA phase 2	Pyany Bor culture	Starokirgizovo	burial 63	Belaya_PyanyBor	2051	200-1 BCE	Russia	55.684	54.32	tooth	Boston	38	Boston	robotic	Rohland 2018 (Dabney Buffer, silica beads)	Boston	ds	partial	Rohland 2015; silica coated magnetic beads and 7x volume PB (Qiagen) for cleanups, Bst2.0 in smaller volume, 100ul total PCR volume, higher primer concentration, SPRI cleanup of PCR	1240K	0.0171155	63.1	820049	Fu 2013; simultaneous enrichment of ~1.2M SNPs and mtDNA	308.2	0.051	0.036	[0.979, 0.995]	H	41278	29070	M	N1a1a1a1a2a1c1~	N-L1034	4698	6e-06	0.009
I16642	(2) EIA phase 2	Pyany Bor culture	Starokirgizovo	burial 58	Belaya_PyanyBor	2051	200-1 BCE	Russia	55.684	54.32	tooth	Boston	38	Boston	robotic	Rohland 2018 (Dabney Buffer, silica beads)	Boston	ds	partial	Rohland 2015; silica coated magnetic beads and 7x volume PB (Qiagen) for cleanups, Bst2.0 in smaller volume, 100ul total PCR volume, higher primer concentration, SPRI cleanup of PCR	1240k+v2	0.00441837	58.6	398512	Fu 2013; simultaneous enrichment of ~1.2M SNPs and mtDNA	845.3	0.049	0.064	[0.996, 1.000]	T2d1b1	8490	5762	M	N1a1a1a1a	N-L1026	440	0.0169	2.086
I16643	(2) EIA phase 2	Pyany Bor culture	Starokirgizovo	burial 53	Belaya_PyanyBor	2051	200-1 BCE	Russia	55.684	54.32	tooth	Boston	38	Boston	robotic	Rohland 2018 (Dabney Buffer, silica beads)	Boston	ds	partial	Rohland 2015; silica coated magnetic beads and 7x volume PB (Qiagen) for cleanups, Bst2.0 in smaller volume, 100ul total PCR volume, higher primer concentration, SPRI cleanup of PCR	1240k+v2	0.00822582	60.8	247733	Fu 2013; simultaneous enrichment of ~1.2M SNPs and mtDNA	334.8	0.052	0.0715	[0.993, 1.000]	H5a	4840	3121	M	N1a1a1a1a2	N-Z1936	0	0	0
I16644	(2) EIA phase 2	Pyany Bor culture	Starokirgizovo	burial 25	Belaya_PyanyBor	1967	94 calBCE - 58 calCE (2030±20 BP, PSUAMS-10313)	Russia	55.684	54.32	tooth	Boston	36	Boston	robotic	Rohland 2018 (Dabney Buffer, silica beads)	Boston	ds	partial	Rohland 2015; silica coated magnetic beads and 7x volume PB (Qiagen) for cleanups, Bst2.0 in smaller volume, 100ul total PCR volume, higher primer concentration, SPRI cleanup of PCR	1240K	0.278512	60.2	820802	Fu 2013; simultaneous enrichment of ~1.2M SNPs and mtDNA	461.1	0.062	0.045	[0.993, 1.000]	H2b	89087	1141	F	n/a (female)	n/a (female)	n/a (female)	n/a (female)	n/a (female)
I16645	(2) EIA phase 2	Pyany Bor culture	Starokirgizovo	burial 42	Belaya_PyanyBor	2051	200-1 BCE	Russia	55.684	54.32	tooth	Boston	40	Boston	robotic	Rohland 2018 (Dabney Buffer, silica beads)	Boston	ds	partial	Rohland 2015; silica coated magnetic beads and 7x volume PB (Qiagen) for cleanups, Bst2.0 in smaller volume, 100ul total PCR volume, higher primer concentration, SPRI cleanup of PCR	1240K	0.118725	63.1	781154	Fu 2013; simultaneous enrichment of ~1.2M SNPs and mtDNA	462.7	0.068	0.044	[0.993, 1.000]	K2a9	32280	22600	M	N1a1a1a1a2a1c1~	N-L1034	3493	0.002	2.083
I27017	(2) EIA phase 2	Pyany Bor culture	Kipchakovo	burial 15	Belaya_PyanyBor	2000	200 BCE-100 CE	Russia	55.581082	54.079597	cochlea	Boston	38	Boston	robotic	Rohland 2018 (Dabney Buffer, silica beads)	Boston	ds	partial	Rohland 2015; silica coated magnetic beads and 7x volume PB (Qiagen) for cleanups, Bst2.0 in smaller volume, 100ul total PCR volume, higher primer concentration, SPRI cleanup of PCR	1240K	0.526927	57.7	866332	Fu 2013; simultaneous enrichment of ~1.2M SNPs and mtDNA	139.9	0.0895	0.091	[0.984, 0.996]	U5b2b	125055	102353	M	N1a1a1a1a2a1c1~	N-L1034	7386	0.00301	4.56061
I27018	(2) EIA phase 2	Pyany Bor culture	Kipchakovo	burial 19	Belaya_PyanyBor	2000	200 BCE-100 CE	Russia	55.581082	54.079597	cochlea	Boston	38	Boston	robotic	Rohland 2018 (Dabney Buffer, silica beads)	Boston	ds	partial	Rohland 2015; silica coated magnetic beads and 7x volume PB (Qiagen) for cleanups, Bst2.0 in smaller volume, 100ul total PCR volume, higher primer concentration, SPRI cleanup of PCR	1240K	0.54587	55.7	870482	Fu 2013; simultaneous enrichment of ~1.2M SNPs and mtDNA	156.2	0.088	0.0885	[0.984, 0.998]	H2a1e1	133282	107978	M	N1a1a1a1a2a1c1~	N-L1034	7543	0.00254	4.23333
I27019	(2) EIA phase 2	Pyany Bor culture	Kipchakovo	burial 61	Belaya_PyanyBor	2000	200 BCE-100 CE	Russia	55.581082	54.079597	cochlea	Boston	36	Boston	robotic	Rohland 2018 (Dabney Buffer, silica beads)	Boston	ds	partial	Rohland 2015; silica coated magnetic beads and 7x volume PB (Qiagen) for cleanups, Bst2.0 in smaller volume, 100ul total PCR volume, higher primer concentration, SPRI cleanup of PCR	1240K	0.574336	55.7	878672	Fu 2013; simultaneous enrichment of ~1.2M SNPs and mtDNA	245.2	0.0665	0.076	[0.991, 0.999]	J1b1a1	131929	107519	M	N1a1a1a1a2a1c1~	N-L1034	7551	0.00577	6.7093
I27020	(2) EIA phase 2	Pyany Bor culture	Kipchakovo	burial 6	Belaya_PyanyBor	2000	200 BCE-100 CE	Russia	55.581082	54.079597	cochlea	Boston	37	Boston	robotic	Rohland 2018 (Dabney Buffer, silica beads)	Boston	ds	partial	Rohland 2015; silica coated magnetic beads and 7x volume PB (Qiagen) for cleanups, Bst2.0 in smaller volume, 100ul total PCR volume, higher primer concentration, SPRI cleanup of PCR	1240K	0.569191	58.7	851505	Fu 2013; simultaneous enrichment of ~1.2M SNPs and mtDNA	140.5	0.0875	0.0845	[0.988, 0.999]	Z1a1a	129752	102600	M	N1a1a1a1a2a1c1~	N-L1034	7332	0.00356	5.08571
I27117	(2) EIA phase 2	Pyany Bor culture	Kipchakovo	burial 12	Belaya_PyanyBor	2000	200 BCE-100 CE	Russia	55.581082	54.079597	incus	Boston	24	Boston	robotic	Rohland 2018 (Dabney Buffer, silica beads)	Boston	ds	partial	Rohland 2015; silica coated magnetic beads and 7x volume PB (Qiagen) for cleanups, Bst2.0 in smaller volume, 100ul total PCR volume, higher primer concentration, SPRI cleanup of PCR	1240K	0.663498	58.6	837763	Fu 2013; simultaneous enrichment of ~1.2M SNPs and mtDNA	123.3	0.0845	0.078	[0.979, 0.994]	U4a1d	107181	86935	M	N1a1a1a1a2a1c1~	N-L1034	6778	0.00266	4.15625
I30386	(2) EIA phase 2	Sargatka culture	Bogdanovo-2	kurgan 2	MidIrtysh_Sargatka	2000	300 BCE-200 CE	Russia	55.699497	73.961962	tooth	Boston	39	Boston	robotic	Rohland 2018 (Dabney Buffer, silica beads)	Boston	ds	partial	Rohland 2015; silica coated magnetic beads and 7x volume PB (Qiagen) for cleanups, Bst2.0 in smaller volume, 100ul total PCR volume, higher primer concentration, SPRI cleanup of PCR	Twist1.44M	0.0715304	67.9	1025539	Rohland 2022	160.8	0.0345	0.0205	[0.968, 0.989]	H2a1	97302	474	F	n/a (female)	n/a (female)	n/a (female)	n/a (female)	n/a (female)
I30387	(2) EIA phase 2	Sargatka culture	Bogdanovo-2	kurgan 2	MidIrtysh_Sargatka	2000	300 BCE-200 CE	Russia	55.699497	73.961962	tooth	Boston	38	Boston	robotic	Rohland 2018 (Dabney Buffer, silica beads)	Boston	ds	partial	Rohland 2015; silica coated magnetic beads and 7x volume PB (Qiagen) for cleanups, Bst2.0 in smaller volume, 100ul total PCR volume, higher primer concentration, SPRI cleanup of PCR	Twist1.44M	0.321475	63.6	1161714	Rohland 2022	80.94	0.035	0.023	[0.987, 0.998]	U5a1a1	267180	1153	F	n/a (female)	n/a (female)	n/a (female)	n/a (female)	n/a (female)
I32623	(2) EIA phase 2	Pyany Bor culture	Tarasovo	burial 731	LowKama_PyanyBor	1850	1-200 CE	Russia	56.24	54.13	tooth	Boston	34	Boston	robotic	Rohland 2018 (Dabney Buffer, silica beads)	Boston	ds	partial	Rohland 2015; silica coated magnetic beads and 7x volume PB (Qiagen) for cleanups, Bst2.0 in smaller volume, 100ul total PCR volume, higher primer concentration, SPRI cleanup of PCR	Twist1.44M	0.0117642	54.7	126197	Rohland 2022	82.49	0.0585	0.047	[0.994, 1.000]	K1c1	5118	50	F	n/a (female)	n/a (female)	n/a (female)	n/a (female)	n/a (female)
I32624	(2) EIA phase 2	Pyany Bor culture	Tarasovo	burial 1133d	LowKama_PyanyBor	1850	1-200 CE	Russia	56.24	54.13	tooth	Boston	39	Boston	robotic	Rohland 2018 (Dabney Buffer, silica beads)	Boston	ds	partial	Rohland 2015; silica coated magnetic beads and 7x volume PB (Qiagen) for cleanups, Bst2.0 in smaller volume, 100ul total PCR volume, higher primer concentration, SPRI cleanup of PCR	Twist1.44M	0.000314434	43.6	3101	Rohland 2022	4.692	0.052	0.065	[0.938, 0.993]	Z1a1a	32	12	U			0	-1	1
I10117	(3) Roman influence	Sargatka culture, late phase	Borovyanka-18	kurgan 13, burial 2	MidIrtysh_Sargatka	2232	382-206 calBCE (2235±20 BP, PSUAMS-9122)	Russia	55.756653	74.314006	cochlea	Vienna	75	Boston	manual	Dabney 2013, Korlevic 2015	Boston	ds	partial	Rohland 2015; silica coated magnetic beads and 7x volume PB (Qiagen) for cleanups, Bst2.0 in smaller volume, 100ul total PCR volume, higher primer concentration, SPRI cleanup of PCR	1240K	0.7834	40	857844	Maricic 2010; separate enrichment for mtDNA	377	0.112	0.086	[0.939,0.971]	H1ae	31063	434	F	n/a (female)	n/a (female)	n/a (female)	n/a (female)	n/a (female)
I10118	(3) Roman influence	Sargatka culture, late phase	Borovyanka-18	kurgan 3, burial 1	MidIrtysh_Sargatka	2235	385-206 calBCE (2240±20 BP, PSUAMS-9091)	Russia	55.756653	74.314006	cochlea	Vienna	75	Boston	manual	Dabney 2013, Korlevic 2015	Boston	ds	partial	Rohland 2015; silica coated magnetic beads and 7x volume PB (Qiagen) for cleanups, Bst2.0 in smaller volume, 100ul total PCR volume, higher primer concentration, SPRI cleanup of PCR	1240K	0.8586	41	847903	Maricic 2010; separate enrichment for mtDNA	350	0.125	0.102	[0.988,0.995]	U4a1d	30729	460	F	n/a (female)	n/a (female)	n/a (female)	n/a (female)	n/a (female)
I19264	(3) Roman influence	Mazunino culture	Birsk-2	burial 694	Belaya_Mazunino	1700	200-300 CE	Russia	55.369098	55.531154	tooth	Boston	37	Boston	robotic	Rohland 2018 (Dabney Buffer, silica beads)	Boston	ds	partial	Rohland 2015; silica coated magnetic beads and 7x volume PB (Qiagen) for cleanups, Bst2.0 in smaller volume, 100ul total PCR volume, higher primer concentration, SPRI cleanup of PCR	Twist1.44Mv1.2(extraMT)	0.000405126	41.2	23038	Rohland 2022	5.996	0.062	0.041	[0.995, 1.000]	U4a2a	110	112	M	N	N-Z4762	3	-1	1
I19265	(3) Roman influence	Mazunino culture	Birsk-2	burial 702	Belaya_Mazunino	1700	200-300 CE	Russia	55.369098	55.531154	tooth	Boston	37	Boston	robotic	Rohland 2018 (Dabney Buffer, silica beads)	Boston	ss	USER	Gansauge 2020	1240k+v2	0.241763	65.7	733946	Fu 2013; simultaneous enrichment of ~1.2M SNPs and mtDNA	171.3	0.116	0.05	[0.987, 1.000]	U2e1b	33227	24601	M	CT	CT	3628	0.000762	0.85618
I19266	(3) Roman influence	Mazunino culture	Birsk-2	burial 710	Belaya_Mazunino	1700	200-300 CE	Russia	55.369098	55.531154	tooth	Boston	36	Boston	robotic	Rohland 2018 (Dabney Buffer, silica beads)	Boston	ss	USER	Gansauge 2020	1240k+v2	0.4807	64.4	694923	Fu 2013; simultaneous enrichment of ~1.2M SNPs and mtDNA	77.04	0.096	0.043	[0.991, 0.999]	K1c1	32475	25609	M	N	N	3318	0.00118	1.37209
I19267	(3) Roman influence	Mazunino culture	Birsk-2	burial 713	Belaya_Mazunino	1700	200-300 CE	Russia	55.369098	55.531154	tooth	Boston	34	Boston	robotic	Rohland 2018 (Dabney Buffer, silica beads)	Boston	ss	USER	Gansauge 2020	1240k+v2	0.00336761	42.2	21926	Fu 2013; simultaneous enrichment of ~1.2M SNPs and mtDNA	850.3	0.129	0.168	[0.973, 0.991]	H1b	776	19	F	n/a (female)	n/a (female)	n/a (female)	n/a (female)	n/a (female)
I32621	(3) Roman influence	Mazunino culture	Turaevo-1	unidentified	LowKama_Mazunino	1675	200-350 CE	Russia	55.939999	52.57	tooth	Boston	36	Boston	robotic	Rohland 2018 (Dabney Buffer, silica beads)	Boston	ds	partial	Rohland 2015; silica coated magnetic beads and 7x volume PB (Qiagen) for cleanups, Bst2.0 in smaller volume, 100ul total PCR volume, higher primer concentration, SPRI cleanup of PCR	Twist1.44M	0.0252538	50.1	237352	Rohland 2022	66.98	0.0815	0.082	[0.990, 0.999]	U4b3	4850	2764	M	N1a1a1a1a2a1c1~	N-L1034	126	0.00817	0.742727
I32627	(3) Roman influence	Mazunino culture	Dubrovsky	burial 52	LowKama_Mazunino	1675	200-350 CE	Russia	56.27	53.34	tooth	Boston	36	Boston	robotic	Rohland 2018 (Dabney Buffer, silica beads)	Boston	ds	partial	Rohland 2015; silica coated magnetic beads and 7x volume PB (Qiagen) for cleanups, Bst2.0 in smaller volume, 100ul total PCR volume, higher primer concentration, SPRI cleanup of PCR	Twist1.44M	0.0771184	61.5	680448	Rohland 2022	290.7	0.0475	0.0495	[0.995, 1.000]	Z1a1	19015	10227	M	R1a1a1b2a2	R-Z2124	1343	0.0008	0.533333
I32629	(3) Roman influence	Mazunino culture	Turaevo-1	burial 66	LowKama_Mazunino	1675	200-350 CE	Russia	55.939999	52.57	tooth	Boston	38	Boston	robotic	Rohland 2018 (Dabney Buffer, silica beads)	Boston	ds	partial	Rohland 2015; silica coated magnetic beads and 7x volume PB (Qiagen) for cleanups, Bst2.0 in smaller volume, 100ul total PCR volume, higher primer concentration, SPRI cleanup of PCR	Twist1.44M	0.229884	63.1	1079210	Rohland 2022	133	0.0425	0.035	[0.976, 0.991]	U4a1a	119294	644	F	n/a (female)	n/a (female)	n/a (female)	n/a (female)	n/a (female)
I32631	(3) Roman influence	Mazunino culture	Boyarka "Aray"	burial 155	LowKama_Mazunino	1620	250-410 CE	Russia	56.04999	53.95	tooth	Boston	37	Boston	robotic	Rohland 2018 (Dabney Buffer, silica beads)	Boston	ds	partial	Rohland 2015; silica coated magnetic beads and 7x volume PB (Qiagen) for cleanups, Bst2.0 in smaller volume, 100ul total PCR volume, higher primer concentration, SPRI cleanup of PCR	Twist1.44M	0.0321052	54.1	395855	Rohland 2022	53.88	0.0615	0.048	[0.990, 0.999]	U4b3	9414	4849	M	N1a1a1a1a	N-L1026	358	-0.00209	-2.2234
I32779	(3) Roman influence	Sargatka culture, late phase	Starolybaevo-4	kurgan 34, NE sector 1, ind. 1	Tobol_LSargatka	1800	0-300 CE	Russia	66.2917	56.53584	cochlea	Boston	38	Boston	robotic	Rohland 2018 (Dabney Buffer, silica beads)	Boston	ds	partial	Rohland 2015; silica coated magnetic beads and 7x volume PB (Qiagen) for cleanups, Bst2.0 in smaller volume, 100ul total PCR volume, higher primer concentration, SPRI cleanup of PCR	Twist1.44M	0.487049	51.8	1120220	Rohland 2022	49.84	0.0935	0.09	[0.981, 0.996]	D4j+(16286)	96086	64483	M	N1a2b~	N-Y23785	9965	0.00408	5.66667
I33844	(3) Roman influence	Sargatka culture, late phase	Ipkul'	kurgan 13, burial 1, ind. 1	Tobol_LSargatka	1600	250-320 CE	Russia	66.1371	57.3879	cochlea	Flegontov Lab	38	Boston	robotic	Rohland 2018 (Dabney Buffer, silica beads)	Boston	ds	partial	Rohland 2015; silica coated magnetic beads and 7x volume PB (Qiagen) for cleanups, Bst2.0 in smaller volume, 100ul total PCR volume, higher primer concentration, SPRI cleanup of PCR	Twist1.44M	0.127297	47.6	869994	Rohland 2022	47.64	0.109	0.1095	[0.985, 0.997]	N1a1a1a1a	31177	17246	M	N1a1a1a1a2	N-Z1936	2641	0.00975	4.23913
I6826	(3) Roman influence	Sargatka culture, late phase	Borovyanka-17	burial 46	MidIrtysh_LSargatka	1576	262-420 calCE (1680±20 BP, PSUAMS-4827)	Russia	55.756653	74.314006	cochlea	Vienna	75	Boston	manual	Dabney 2013, Korlevic 2015	Boston	ds	partial	Rohland 2015; silica coated magnetic beads and 7x volume PB (Qiagen) for cleanups, Bst2.0 in smaller volume, 100ul total PCR volume, higher primer concentration, SPRI cleanup of PCR	1240K	0.3138	47	795584	Maricic 2010; separate enrichment for mtDNA	260	0.117	0.085	[0.993,0.998]	U4d2	21569	15484	M	Q1b1a3	Q-L330	2545	0.003311	2.11821
I19094	(4) Migration period	Potschevash culture	Vikulovo	burial 1	MidIrtysh_Potschevash	1100	27-213 calAD (1915±30 BP, Poz-136238)	Russia	56.817021	70.609677	pars petrosa	Szécsényi-Nagy Lab	34	Boston	robotic	Rohland 2018 (Dabney Buffer, silica beads)	Boston	ds	partial	Rohland 2015; silica coated magnetic beads and 7x volume PB (Qiagen) for cleanups, Bst2.0 in smaller volume, 100ul total PCR volume, higher primer concentration, SPRI cleanup of PCR	1240K	0.365116	50.9	853684	Fu 2013; simultaneous enrichment of ~1.2M SNPs and mtDNA	491.6	0.115	0.104	[0.987, 0.999]	A12a	57972	42604	M	N1a1a1a1a	N-M2126	5822	0.0036	4
I19098	(4) Migration period	Nizneobskaya culture, Karym phase/Karym type	Ust-Tara-7	kurgan 9	MidIrtysh_Nizhneobskaya	1300	124-311 calAD (1840±30 BP, Poz-136243)	Russia	56.685252	74.653659	pars petrosa	Szécsényi-Nagy Lab	36	Boston	robotic	Rohland 2018 (Dabney Buffer, silica beads)	Boston	ds	partial	Rohland 2015; silica coated magnetic beads and 7x volume PB (Qiagen) for cleanups, Bst2.0 in smaller volume, 100ul total PCR volume, higher primer concentration, SPRI cleanup of PCR	1240K	0.133709	45.4	450214	Fu 2013; simultaneous enrichment of ~1.2M SNPs and mtDNA	87.79	0.092	0.073	[0.954, 0.977]	A8a1	21441	265	F	n/a (female)	n/a (female)	n/a (female)	n/a (female)	n/a (female)
I19110	(4) Migration period	Nevolino culture, Bartym phase	Bartym	burial 16, ind. B	Cis-Urals_Nevolino	1450	428-591 calAD (1535±24 BP, DeA16585)	Russia	55.81852	57.51293	pars petrosa	Szécsényi-Nagy Lab	34	Boston	robotic	Rohland 2018 (Dabney Buffer, silica beads)	Boston	ds	partial	Rohland 2015; silica coated magnetic beads and 7x volume PB (Qiagen) for cleanups, Bst2.0 in smaller volume, 100ul total PCR volume, higher primer concentration, SPRI cleanup of PCR	1240K	0.156118	46.8	674897	Fu 2013; simultaneous enrichment of ~1.2M SNPs and mtDNA	530.1	0.067	0.087	[0.992, 0.999]	U4d2	24068	17558	M	R1b1a1b1b3	R-Y20993	2131	0.00622	2.827
I25531	(4) Migration period	Kushnarenkovo culture	Bustanaevo	kurgan 1, burial 1	Belaya_Kushnarenkovo	1300	340-540 calAD (1640±25 BP, DeA-16570)	Russia	55.93948	55.25055	pars petrosa	Szecsenyi-Nagy Lab	34	Boston	robotic	Rohland 2018 (Dabney Buffer, silica beads)	Boston	ds	partial	Rohland 2015; silica coated magnetic beads and 7x volume PB (Qiagen) for cleanups, Bst2.0 in smaller volume, 100ul total PCR volume, higher primer concentration, SPRI cleanup of PCR	1240K	0.278639	58.8	878364	Fu 2013; simultaneous enrichment of ~1.2M SNPs and mtDNA	113.3	0.127	0.107	[0.973, 0.992]	U2e1b	77465	57413	M	G2a2a2b1	G-BY37102	7002	0.00388	4.85
I16638	(5) Karayakupovo horizon	Early Volga Bulghars	Mullovka (Cheremshan)	burial 1	MidVolga_EVB	1148	681-885 calAD (1230±30 BP, Poz-136147)	Russia	53.98635	49.55462	tooth	Boston	39	Boston	robotic	Rohland 2018 (Dabney Buffer, silica beads)	Boston	ds	partial	Rohland 2015; silica coated magnetic beads and 7x volume PB (Qiagen) for cleanups, Bst2.0 in smaller volume, 100ul total PCR volume, higher primer concentration, SPRI cleanup of PCR	1240K	0.172724	49.2	915932	Fu 2013; simultaneous enrichment of ~1.2M SNPs and mtDNA	562.7	0.061	0.074	[0.993, 0.999]	Z1a1a	54835	613	F	n/a (female)	n/a (female)	n/a (female)	n/a (female)	n/a (female)
I16639	(5) Karayakupovo horizon	Novinki type	Novinki-1	kurgan 7, burial 2	MidVolga_Novinki	2663	675-750 CE	Russia	53.251	49.937	tooth	Boston	39	Boston	robotic	Rohland 2018 (Dabney Buffer, silica beads)	Boston	ds	partial	Rohland 2015; silica coated magnetic beads and 7x volume PB (Qiagen) for cleanups, Bst2.0 in smaller volume, 100ul total PCR volume, higher primer concentration, SPRI cleanup of PCR	1240k+v2	0.00287578	65.8	406367	Fu 2013; simultaneous enrichment of ~1.2M SNPs and mtDNA	296.7	0.061	0.055	[0.986, 0.997]	C4a2a1	8992	5997	M	C2a1a1b1b	C-Y10420	462	-0.000692	-1.412
I16640	(5) Karayakupovo horizon	Novinki type	Novinki-1	kurgan 9, burial 1	MidVolga_Novinki	1239	656-775 calCE (1320±20 BP, PSUAMS-10312)	Russia	53.251	49.937	tooth	Boston	37	Boston	robotic	Rohland 2018 (Dabney Buffer, silica beads)	Boston	ds	partial	Rohland 2015; silica coated magnetic beads and 7x volume PB (Qiagen) for cleanups, Bst2.0 in smaller volume, 100ul total PCR volume, higher primer concentration, SPRI cleanup of PCR	1240k+v2	0.367996	49.5	880377	Fu 2013; simultaneous enrichment of ~1.2M SNPs and mtDNA	352.6	0.075	0.066	[0.986, 0.999]	U5b1e1	58396	41897	M	J2a1	J-Y26650	6144	0.00351	3.734
I19070	(5) Karayakupovo horizon	Hungarian Conquest Period	Harta-Freifelt	burial 19	10th century Carpathian Basin	1050	800-1000 CE	Hungary	46.695660	19.032040	pars petrosa	Szécsényi-Nagy Lab	34	Boston	robotic	Rohland 2018 (Dabney Buffer, silica beads)	Boston	ds	partial	Rohland 2015; silica coated magnetic beads and 7x volume PB (Qiagen) for cleanups, Bst2.0 in smaller volume, 100ul total PCR volume, higher primer concentration, SPRI cleanup of PCR	1240K	0.313498	49.8	782708	Fu 2013; simultaneous enrichment of ~1.2M SNPs and mtDNA	403.2	0.121	0.121	[0.891, 0.969]	U5a1a1+152	75369	1024	F	n/a (female)	n/a (female)	n/a (female)	n/a (female)	n/a (female)
I19071	(5) Karayakupovo horizon	Hungarian Conquest Period	Szeged-Öthalom	burial 36	10th century Carpathian Basin	1050	800-1000 CE	Hungary	46.265108	20.141199	pars petrosa	Szécsényi-Nagy Lab	32	Boston	robotic	Rohland 2018 (Dabney Buffer, silica beads)	Boston	ds	partial	Rohland 2015; silica coated magnetic beads and 7x volume PB (Qiagen) for cleanups, Bst2.0 in smaller volume, 100ul total PCR volume, higher primer concentration, SPRI cleanup of PCR	1240K	0.0915114	57.9	888276	Fu 2013; simultaneous enrichment of ~1.2M SNPs and mtDNA	377.8	0.095	0.086	[0.966, 0.984]	G2a2a	54131	38903	M	R1a1a1b1a2b3a	R-YP235	5915	0.00217	2.646
I19072	(5) Karayakupovo horizon	Hungarian Conquest Period	Szeged-Öthalom	burial 124	10th century Carpathian Basin	1050	800-1000 CE	Hungary	46.265108	20.141199	pars petrosa	Szécsényi-Nagy Lab	35	Boston	robotic	Rohland 2018 (Dabney Buffer, silica beads)	Boston	ds	partial	Rohland 2015; silica coated magnetic beads and 7x volume PB (Qiagen) for cleanups, Bst2.0 in smaller volume, 100ul total PCR volume, higher primer concentration, SPRI cleanup of PCR	1240K	0.0163856	55.5	826424	Fu 2013; simultaneous enrichment of ~1.2M SNPs and mtDNA	328.6	0.12	0.112	[0.977, 0.992]	W5	46077	33612	M	R1a1a1b1a1a1c1	R-L1029	4933	0.00428	3.891
I19073	(5) Karayakupovo horizon	Hungarian Conquest Period	Szeged-Öthalom	burial 132	10th century Carpathian Basin	1050	800-1000 CE	Hungary	46.265108	20.141199	pars petrosa	Szécsényi-Nagy Lab	33	Boston	robotic	Rohland 2018 (Dabney Buffer, silica beads)	Boston	ds	partial	Rohland 2015; silica coated magnetic beads and 7x volume PB (Qiagen) for cleanups, Bst2.0 in smaller volume, 100ul total PCR volume, higher primer concentration, SPRI cleanup of PCR	1240K	0.217941	54.3	866164	Fu 2013; simultaneous enrichment of ~1.2M SNPs and mtDNA	400.1	0.123	0.111	[0.984, 0.997]	B4c1a2	53277	39560	M	N1a1a1a1a4a2~	N-PH1896	5758	0.00475	4.318
I19074	(5) Karayakupovo horizon	Hungarian Conquest Period	Szeged-Öthalom	burial 237	10th century Carpathian Basin	1050	800-1000 CE	Hungary	46.265108	20.141199	pars petrosa	Szécsényi-Nagy Lab	34	Boston	robotic	Rohland 2018 (Dabney Buffer, silica beads)	Boston	ds	partial	Rohland 2015; silica coated magnetic beads and 7x volume PB (Qiagen) for cleanups, Bst2.0 in smaller volume, 100ul total PCR volume, higher primer concentration, SPRI cleanup of PCR	1240K	0.0209883	62.1	804875	Fu 2013; simultaneous enrichment of ~1.2M SNPs and mtDNA	218.9	0.08	0.074	[0.977, 0.991]	M7c1a	69818	719	F	n/a (female)	n/a (female)	n/a (female)	n/a (female)	n/a (female)
I19075	(5) Karayakupovo horizon	Hungarian Conquest Period	Balatonújlak	burial 10	10th century Carpathian Basin	1050	800-1000 CE	Hungary	46.674330	17.384680	pars petrosa	Szécsényi-Nagy Lab	33	Boston	robotic	Rohland 2018 (Dabney Buffer, silica beads)	Boston	ds	partial	Rohland 2015; silica coated magnetic beads and 7x volume PB (Qiagen) for cleanups, Bst2.0 in smaller volume, 100ul total PCR volume, higher primer concentration, SPRI cleanup of PCR	1240K	0.118205	53.9	865281	Fu 2013; simultaneous enrichment of ~1.2M SNPs and mtDNA	638.2	0.089	0.09	[0.985, 0.998]	U5a1a1	107663	1052	F	n/a (female)	n/a (female)	n/a (female)	n/a (female)	n/a (female)
I19076	(5) Karayakupovo horizon	Hungarian Conquest Period	Balatonújlak	unknown grave	10th century Carpathian Basin	1050	800-1000 CE	Hungary	46.674330	17.384680	pars petrosa	Szécsényi-Nagy Lab	32	Boston	robotic	Rohland 2018 (Dabney Buffer, silica beads)	Boston	ds	partial	Rohland 2015; silica coated magnetic beads and 7x volume PB (Qiagen) for cleanups, Bst2.0 in smaller volume, 100ul total PCR volume, higher primer concentration, SPRI cleanup of PCR	1240K	0.283446	56.8	884627	Fu 2013; simultaneous enrichment of ~1.2M SNPs and mtDNA	580.9	0.09	0.091	[0.976, 0.995]	H15a1	89959	68548	M	G2a2b2a1a1a1b1c	G-BY109806	7316	0.0035	4.545
I19077	(5) Karayakupovo horizon	Hungarian Conquest Period	Harta-Freifelt	burial 9	10th century Carpathian Basin	1050	800-1000 CE	Hungary	46.695660	19.032040	pars petrosa	Szécsényi-Nagy Lab	33	Boston	robotic	Rohland 2018 (Dabney Buffer, silica beads)	Boston	ds	partial	Rohland 2015; silica coated magnetic beads and 7x volume PB (Qiagen) for cleanups, Bst2.0 in smaller volume, 100ul total PCR volume, higher primer concentration, SPRI cleanup of PCR	1240K	0.311681	55.6	853259	Fu 2013; simultaneous enrichment of ~1.2M SNPs and mtDNA	465.5	0.094	0.087	[0.968, 0.987]	A12a	145841	1353	F	n/a (female)	n/a (female)	n/a (female)	n/a (female)	n/a (female)
I19082	(5) Karayakupovo horizon	Novinki type	Malaya-Ryazan'	burial 4	MidVolga_Novinki	1150	576-654 calAD (1440±30 BP, Poz-136234)	Russia	53.218322	49.317934	tooth	Szécsényi-Nagy Lab	33	Boston	robotic	Rohland 2018 (Dabney Buffer, silica beads)	Boston	ds	partial	Rohland 2015; silica coated magnetic beads and 7x volume PB (Qiagen) for cleanups, Bst2.0 in smaller volume, 100ul total PCR volume, higher primer concentration, SPRI cleanup of PCR	1240K	0.178387	48.4	712191	Fu 2013; simultaneous enrichment of ~1.2M SNPs and mtDNA	615.6	0.076	0.101	[0.996, 1.000]	T1a1	56629	885	F	n/a (female)	n/a (female)	n/a (female)	n/a (female)	n/a (female)
I19084	(5) Karayakupovo horizon	Novinki type	Brusyany-2	kurgan 1, burial 6	MidVolga_Novinki	1237	675-750 CE	Russia	53.25567	49.49724	pars petrosa	Szécsényi-Nagy Lab	35	Boston	robotic	Rohland 2018 (Dabney Buffer, silica beads)	Boston	ds	partial	Rohland 2015; silica coated magnetic beads and 7x volume PB (Qiagen) for cleanups, Bst2.0 in smaller volume, 100ul total PCR volume, higher primer concentration, SPRI cleanup of PCR	1240K	0.316709	56.4	869353	Fu 2013; simultaneous enrichment of ~1.2M SNPs and mtDNA	800.8	0.067	0.06	[0.993, 1.000]	T2b24	97785	77034	M	R1a1a1b2a2a3~	R-S23592	7108	0.00303	3.987
I19085	(5) Karayakupovo horizon	Novinki type	Brusyany-2	kurgan 22, burial 3	MidVolga_Novinki	1237	675-750 CE	Russia	53.25567	49.49724	pars petrosa	Szécsényi-Nagy Lab	35	Boston	robotic	Rohland 2018 (Dabney Buffer, silica beads)	Boston	ds	partial	Rohland 2015; silica coated magnetic beads and 7x volume PB (Qiagen) for cleanups, Bst2.0 in smaller volume, 100ul total PCR volume, higher primer concentration, SPRI cleanup of PCR	1240K	0.394409	59.2	859065	Fu 2013; simultaneous enrichment of ~1.2M SNPs and mtDNA	706.2	0.072	0.067	[0.969, 0.987]	G2a2a	195941	2362	F	n/a (female)	n/a (female)	n/a (female)	n/a (female)	n/a (female)
I19086	(5) Karayakupovo horizon	Novinki type	Brusyany-2	kurgan 23, burial 5	MidVolga_Novinki	1150	600-666 calAD (1400±30 BP, Poz-136205)	Russia	53.25567	49.49724	pars petrosa	Szécsényi-Nagy Lab	35	Boston	robotic	Rohland 2018 (Dabney Buffer, silica beads)	Boston	ds	partial	Rohland 2015; silica coated magnetic beads and 7x volume PB (Qiagen) for cleanups, Bst2.0 in smaller volume, 100ul total PCR volume, higher primer concentration, SPRI cleanup of PCR	1240K	0.566765	57.8	912790	Fu 2013; simultaneous enrichment of ~1.2M SNPs and mtDNA	1039	0.06	0.054	[0.988, 1.000]	G3a3	141676	110339	M	G2a2b1a1b2a	G-L645	8404	0.0042	6.269
I19095	(5) Karayakupovo horizon	Nizhneobskaya culture, Kuchiminskaya phase	Barsov-Gorodok	burial 235	Ob_Nizhneobskaya	1150	131-336 calAD (1810±30 BP, Poz-136239)	Russia	61.2532	73.187026	pars petrosa	Szécsényi-Nagy Lab	36	Boston	robotic	Rohland 2018 (Dabney Buffer, silica beads)	Boston	ds	partial	Rohland 2015; silica coated magnetic beads and 7x volume PB (Qiagen) for cleanups, Bst2.0 in smaller volume, 100ul total PCR volume, higher primer concentration, SPRI cleanup of PCR	1240K	0.102087	47.7	768773	Fu 2013; simultaneous enrichment of ~1.2M SNPs and mtDNA	375.4	0.089	0.082	[0.988, 0.998]	U4a2	40587	29650	M	N1a1a1a1a2a1c1~	N-L1034	4148	0.00594	4.243
I19096	(5) Karayakupovo horizon	Nizhneobskaya culture, Kuchiminskaya phase	Barsov-Gorodok	burial 236	Ob_Nizhneobskaya	1150	261-535 calAD (1655±30 BP, Poz-136240)	Russia	61.2532	73.187026	pars petrosa	Szécsényi-Nagy Lab	37	Boston	robotic	Rohland 2018 (Dabney Buffer, silica beads)	Boston	ds	partial	Rohland 2015; silica coated magnetic beads and 7x volume PB (Qiagen) for cleanups, Bst2.0 in smaller volume, 100ul total PCR volume, higher primer concentration, SPRI cleanup of PCR	1240K	0.204685	51.5	847831	Fu 2013; simultaneous enrichment of ~1.2M SNPs and mtDNA	446.2	0.088	0.084	[0.979, 0.995]	U4d2	138726	1719	F	n/a (female)	n/a (female)	n/a (female)	n/a (female)	n/a (female)
I19099	(5) Karayakupovo horizon	Hungarian Conquest Period	Makó-Igási járandó	object 260, burial 5	10th century Carpathian Basin	1000	900-1100 CE	Hungary	46.21791	20.49938	long bone	Szécsényi-Nagy Lab	37	Boston	robotic	Rohland 2018 (Dabney Buffer, silica beads)	Boston	ds	partial	Rohland 2015; silica coated magnetic beads and 7x volume PB (Qiagen) for cleanups, Bst2.0 in smaller volume, 100ul total PCR volume, higher primer concentration, SPRI cleanup of PCR	1240K	0.0362538	54.2	313641	Fu 2013; simultaneous enrichment of ~1.2M SNPs and mtDNA	557.3	0.064	0.082	[0.972, 0.989]	C4a2a1	12621	112	F	n/a (female)	n/a (female)	n/a (female)	n/a (female)	n/a (female)
I19100	(5) Karayakupovo horizon	Hungarian Conquest Period	Makó-Igási járandó	object 512, burial 8	10th century Carpathian Basin	1000	900-1100 CE	Hungary	46.21791	20.49938	long bone	Szécsényi-Nagy Lab	33	Boston	robotic	Rohland 2018 (Dabney Buffer, silica beads)	Boston	ds	partial	Rohland 2015; silica coated magnetic beads and 7x volume PB (Qiagen) for cleanups, Bst2.0 in smaller volume, 100ul total PCR volume, higher primer concentration, SPRI cleanup of PCR	1240K	0.0850387	59.3	486134	Fu 2013; simultaneous enrichment of ~1.2M SNPs and mtDNA	714.3	0.066	0.085	[0.995, 1.000]	U5a1a1	11035	7359	M	N1a1a1a1a2a1c1~	N-L1442	676	0.00387	1.106
I19101	(5) Karayakupovo horizon	Hungarian Conquest Period	Kiszombor	burial 37	10th century Carpathian Basin	1000	900-1000 CE	Hungary	46.185220	20.433560	long bone	Szécsényi-Nagy Lab	36	Boston	robotic	Rohland 2018 (Dabney Buffer, silica beads)	Boston	ds	partial	Rohland 2015; silica coated magnetic beads and 7x volume PB (Qiagen) for cleanups, Bst2.0 in smaller volume, 100ul total PCR volume, higher primer concentration, SPRI cleanup of PCR	1240K	0.055185	62.6	405949	Fu 2013; simultaneous enrichment of ~1.2M SNPs and mtDNA	117.5	0.078	0.073	[0.985, 0.997]	T1a2	8812	5583	M	N1a1a1a1a	N-L1026	427	0.00686	1.372
I19102	(5) Karayakupovo horizon	Novinki type	Novinki-1	kurgan 9, burial 6	MidVolga_Novinki	1150	576-654 calAD (1440±30 BP, Poz-136244)	Russia	53.251	49.937	pars petrosa	Szécsényi-Nagy Lab	34	Boston	robotic	Rohland 2018 (Dabney Buffer, silica beads)	Boston	ds	partial	Rohland 2015; silica coated magnetic beads and 7x volume PB (Qiagen) for cleanups, Bst2.0 in smaller volume, 100ul total PCR volume, higher primer concentration, SPRI cleanup of PCR	1240K	0.382562	56.1	890518	Fu 2013; simultaneous enrichment of ~1.2M SNPs and mtDNA	928	0.072	0.074	[0.993, 1.000]	N9a1	106968	82864	M	J2a1	J-Y26650	7678	0.00547	6.59
I19103	(5) Karayakupovo horizon	Novinki type	Novinki-1	kurgan 12, burial 1	MidVolga_Novinki	1150	433-592 calAD (1545±30 BP, Poz-136245)	Russia	53.251	49.937	pars petrosa	Szécsényi-Nagy Lab	36	Boston	robotic	Rohland 2018 (Dabney Buffer, silica beads)	Boston	ds	partial	Rohland 2015; silica coated magnetic beads and 7x volume PB (Qiagen) for cleanups, Bst2.0 in smaller volume, 100ul total PCR volume, higher primer concentration, SPRI cleanup of PCR	1240K	0.0571468	47.5	790686	Fu 2013; simultaneous enrichment of ~1.2M SNPs and mtDNA	417.8	0.133	0.131	[0.983, 0.995]	K1b2b	80126	1063	F	n/a (female)	n/a (female)	n/a (female)	n/a (female)	n/a (female)
I19104	(5) Karayakupovo horizon	Novinki type	Novinki-1	kurgan 8, burial 6	MidVolga_Novinki	1150	610-680 cal AD (1377±24 BP, DeA-16588)	Russia	53.251	49.937	pars petrosa	Szécsényi-Nagy Lab	36	Boston	robotic	Rohland 2018 (Dabney Buffer, silica beads)	Boston	ds	partial	Rohland 2015; silica coated magnetic beads and 7x volume PB (Qiagen) for cleanups, Bst2.0 in smaller volume, 100ul total PCR volume, higher primer concentration, SPRI cleanup of PCR	1240K	0.176737	49.9	814009	Fu 2013; simultaneous enrichment of ~1.2M SNPs and mtDNA	494	0.128	0.113	[0.978, 0.992]	C4a1a6	39671	28133	M	J2a2a1a~	J-PF5016	4230	0.00534	3.814
I19105	(5) Karayakupovo horizon	Karayakupovo horizon	Bolshie-Tigany	burial 19	LowKama_KH	1050	850-950 CE	Russia	54.94827	50.36691	pars petrosa	Szécsényi-Nagy Lab	34	Boston	robotic	Rohland 2018 (Dabney Buffer, silica beads)	Boston	ds	partial	Rohland 2015; silica coated magnetic beads and 7x volume PB (Qiagen) for cleanups, Bst2.0 in smaller volume, 100ul total PCR volume, higher primer concentration, SPRI cleanup of PCR	1240K	0.196043	53.4	862321	Fu 2013; simultaneous enrichment of ~1.2M SNPs and mtDNA	415.2	0.079	0.065	[0.968, 0.986]	A12a	110116	1401	F	n/a (female)	n/a (female)	n/a (female)	n/a (female)	n/a (female)
I19106	(5) Karayakupovo horizon	Karayakupovo horizon	Bolshie-Tigany	burial 22	LowKama_KH	1050	850-950 CE	Russia	54.94827	50.36691	pars petrosa	Szécsényi-Nagy Lab	35	Boston	robotic	Rohland 2018 (Dabney Buffer, silica beads)	Boston	ds	partial	Rohland 2015; silica coated magnetic beads and 7x volume PB (Qiagen) for cleanups, Bst2.0 in smaller volume, 100ul total PCR volume, higher primer concentration, SPRI cleanup of PCR	1240K	0.229838	50.6	837942	Fu 2013; simultaneous enrichment of ~1.2M SNPs and mtDNA	404.6	0.105	0.099	[0.988, 0.998]	D4g1b	53584	39716	M	R1a1a1	R-Y3	5412	0.00353	3.677
I19107	(5) Karayakupovo horizon	Karayakupovo horizon	Bolshie-Tigany	burial 23	LowKama_KH	1050	850-950 CE	Russia	54.94827	50.36691	pars petrosa	Szécsényi-Nagy Lab	35	Boston	robotic	Rohland 2018 (Dabney Buffer, silica beads)	Boston	ds	partial	Rohland 2015; silica coated magnetic beads and 7x volume PB (Qiagen) for cleanups, Bst2.0 in smaller volume, 100ul total PCR volume, higher primer concentration, SPRI cleanup of PCR	1240K	0.32761	53.5	866569	Fu 2013; simultaneous enrichment of ~1.2M SNPs and mtDNA	477.6	0.097	0.09	[0.961, 0.985]	H1b	79213	60247	M	R1a1a1	R-Y3	6870	0.00383	4.848
I19108	(5) Karayakupovo horizon	Karayakupovo horizon	Bolshie-Tigany	burial 25b	LowKama_KH	1050	850-950 CE	Russia	54.94827	50.36691	pars petrosa	Szécsényi-Nagy Lab	33	Boston	robotic	Rohland 2018 (Dabney Buffer, silica beads)	Boston	ds	partial	Rohland 2015; silica coated magnetic beads and 7x volume PB (Qiagen) for cleanups, Bst2.0 in smaller volume, 100ul total PCR volume, higher primer concentration, SPRI cleanup of PCR	1240K	0.455519	55.6	878546	Fu 2013; simultaneous enrichment of ~1.2M SNPs and mtDNA	744	0.071	0.05	[0.989, 0.998]	T1a1	116861	89881	M	I1a1a1a1a2~	I-Y60414	7571	0.00448	5.671
I19109	(5) Karayakupovo horizon	Karayakupovo horizon	Bolshie-Tigany	burial 41	LowKama_KH	1050	850-950 CE	Russia	54.94827	50.36691	pars petrosa	Szécsényi-Nagy Lab	32	Boston	robotic	Rohland 2018 (Dabney Buffer, silica beads)	Boston	ds	partial	Rohland 2015; silica coated magnetic beads and 7x volume PB (Qiagen) for cleanups, Bst2.0 in smaller volume, 100ul total PCR volume, higher primer concentration, SPRI cleanup of PCR	1240K	0.0312423	53.8	823204	Fu 2013; simultaneous enrichment of ~1.2M SNPs and mtDNA	467	0.08	0.075	[0.989, 0.999]	Z1a1a	50387	37685	M	R1a1a1	R-Y3	5146	0.00273	2.904
I19111	(5) Karayakupovo horizon	Nevolino culture, Sukhoy-Log phase	Sukhoy-Log	burial 13	LowKama_Nevolino	1237	653-774 CE (dates of other burials from the same site)	Russia	57.1319	51.52164	tooth	Szécsényi-Nagy Lab	35	Boston	robotic	Rohland 2018 (Dabney Buffer, silica beads)	Boston	ds	partial	Rohland 2015; silica coated magnetic beads and 7x volume PB (Qiagen) for cleanups, Bst2.0 in smaller volume, 100ul total PCR volume, higher primer concentration, SPRI cleanup of PCR	1240K	0.0131445	53.7	168162	Fu 2013; simultaneous enrichment of ~1.2M SNPs and mtDNA	750.2	0.049	0.052	[0.985, 0.997]	A+152+16362	6554	72	F	n/a (female)	n/a (female)	n/a (female)	n/a (female)	n/a (female)
I19112	(5) Karayakupovo horizon	Nevolino culture, Sukhoy-Log phase	Sukhoy-Log	burial 22	LowKama_Nevolino	1237	653-774 CE (dates of other burials from the same site)	Russia	57.1319	51.52164	pars petrosa	Szécsényi-Nagy Lab	36	Boston	robotic	Rohland 2018 (Dabney Buffer, silica beads)	Boston	ds	partial	Rohland 2015; silica coated magnetic beads and 7x volume PB (Qiagen) for cleanups, Bst2.0 in smaller volume, 100ul total PCR volume, higher primer concentration, SPRI cleanup of PCR	1240K	0.0440604	47.2	306545	Fu 2013; simultaneous enrichment of ~1.2M SNPs and mtDNA	697.3	0.062	0.075	[0.988, 0.997]	U3a1	6253	4283	M	N1a1a1a1a	N-M2126	232	0.00979	1.288
I19113	(5) Karayakupovo horizon	Lomovatovo culture	Bayanovo	burial 277	MidKama_Lomovatovo	1000	770-875 cal AD, 1213±22, DeA11172	Russia	59.24817	57.71383	tooth	Szécsényi-Nagy Lab	35	Boston	robotic	Rohland 2018 (Dabney Buffer, silica beads)	Boston	ds	partial	Rohland 2015; silica coated magnetic beads and 7x volume PB (Qiagen) for cleanups, Bst2.0 in smaller volume, 100ul total PCR volume, higher primer concentration, SPRI cleanup of PCR	1240K	0.0642892	48.2	658325	Fu 2013; simultaneous enrichment of ~1.2M SNPs and mtDNA	637	0.068	0.082	[0.994, 0.999]	T1a1	21846	15704	M	N1a1a1a2b	N-Y23788	1856	0.00474	2.061
I19114	(5) Karayakupovo horizon	Karayakupovo horizon	Uyelgi	kurgan 28, burial 1	Trans-Urals_KH	988	772-1152 CE (summed probability density of the dated burials)	Russia	55.84855	61.55211	pars petrosa	Szécsényi-Nagy Lab	36	Boston	robotic	Rohland 2018 (Dabney Buffer, silica beads)	Boston	ds	partial	Rohland 2015; silica coated magnetic beads and 7x volume PB (Qiagen) for cleanups, Bst2.0 in smaller volume, 100ul total PCR volume, higher primer concentration, SPRI cleanup of PCR	1240K	0.543947	52.8	805881	Fu 2013; simultaneous enrichment of ~1.2M SNPs and mtDNA	229	0.064	0.074	[0.956, 0.979]	N1a1a1a1a	128128	2208	F	n/a (female)	n/a (female)	n/a (female)	n/a (female)	n/a (female)
I19115	(5) Karayakupovo horizon	Karayakupovo horizon	Uyelgi	kurgan 9, burial 5	Trans-Urals_KH	988	772-1152 CE (summed probability density of the dated burials)	Russia	55.84855	61.55211	pars petrosa	Szécsényi-Nagy Lab	34	Boston	robotic	Rohland 2018 (Dabney Buffer, silica beads)	Boston	ds	partial	Rohland 2015; silica coated magnetic beads and 7x volume PB (Qiagen) for cleanups, Bst2.0 in smaller volume, 100ul total PCR volume, higher primer concentration, SPRI cleanup of PCR	1240K	0.31074	55.7	850533	Fu 2013; simultaneous enrichment of ~1.2M SNPs and mtDNA	309.2	0.115	0.109	[0.979, 0.996]	H40b	52254	37181	M	N1a1a1a1a2a1c2~	N-Y24361	5650	0.00372	4.043
I19116	(5) Karayakupovo horizon	Karayakupovo horizon	Uyelgi	kurgan 9, burial 5	Trans-Urals_KH	988	772-1152 CE (summed probability density of the dated burials)	Russia	55.84855	61.55211	pars petrosa	Szécsényi-Nagy Lab	34	Boston	robotic	Rohland 2018 (Dabney Buffer, silica beads)	Boston	ds	partial	Rohland 2015; silica coated magnetic beads and 7x volume PB (Qiagen) for cleanups, Bst2.0 in smaller volume, 100ul total PCR volume, higher primer concentration, SPRI cleanup of PCR	1240K	0.225345	56.3	882244	Fu 2013; simultaneous enrichment of ~1.2M SNPs and mtDNA	864.8	0.081	0.083	[0.995, 1.000]	C4a1a6	104793	80511	M	N1a1a1a1a2a1c2~	N-Y24361	7616	0.00355	4.61
I19117	(5) Karayakupovo horizon	Karayakupovo horizon	Uyelgi	kurgan 32, burial 12	Trans-Urals_KH	1100	771-937 cal AD, 1184±22, DeA_11458	Russia	55.84855	61.55211	pars petrosa	Szécsényi-Nagy Lab	32	Boston	robotic	Rohland 2018 (Dabney Buffer, silica beads)	Boston	ds	partial	Rohland 2015; silica coated magnetic beads and 7x volume PB (Qiagen) for cleanups, Bst2.0 in smaller volume, 100ul total PCR volume, higher primer concentration, SPRI cleanup of PCR	1240K	0.23542	54	890796	Fu 2013; simultaneous enrichment of ~1.2M SNPs and mtDNA	711.5	0.112	0.108	[0.976, 0.991]	N1a1a1a1a	102550	77855	M	N1a1a1a1a2a1c2~	N-Y24361	7615	0.0031	4.493
I19118	(5) Karayakupovo horizon	Karayakupovo horizon	Uyelgi	kurgan 29, burials 1 and 2 (disturbed)	Trans-Urals_KH	988	772-1152 CE (summed probability density of the dated burials)	Russia	55.84855	61.55211	tooth	Szécsényi-Nagy Lab	34	Boston	robotic	Rohland 2018 (Dabney Buffer, silica beads)	Boston	ds	partial	Rohland 2015; silica coated magnetic beads and 7x volume PB (Qiagen) for cleanups, Bst2.0 in smaller volume, 100ul total PCR volume, higher primer concentration, SPRI cleanup of PCR	1240K	0.311371	48.8	796874	Fu 2013; simultaneous enrichment of ~1.2M SNPs and mtDNA	533.6	0.079	0.118	[0.986, 0.998]	A+152+16362	43351	30762	M	G2a2b2a1a1a1b	G-L1264	4638	0.00368	3.067
I19119	(5) Karayakupovo horizon	Karayakupovo horizon	Uyelgi	kurgan 30, mound	Trans-Urals_KH	988	772-1152 CE (summed probability density of the dated burials)	Russia	55.84855	61.55211	tooth	Szécsényi-Nagy Lab	34	Boston	robotic	Rohland 2018 (Dabney Buffer, silica beads)	Boston	ds	partial	Rohland 2015; silica coated magnetic beads and 7x volume PB (Qiagen) for cleanups, Bst2.0 in smaller volume, 100ul total PCR volume, higher primer concentration, SPRI cleanup of PCR	1240K	0.335511	51.6	759540	Fu 2013; simultaneous enrichment of ~1.2M SNPs and mtDNA	627.8	0.068	0.092	[0.984, 0.995]	C4a1a6	49003	37413	M	N1a1a1a1a2a1c1~	N-L1442	4397	0.00488	3.754
I19120	(5) Karayakupovo horizon	Karayakupovo horizon	Uyelgi	kurgan 30, mound	Trans-Urals_KH	988	772-1152 CE (summed probability density of the dated burials)	Russia	55.84855	61.55211	tooth	Szécsényi-Nagy Lab	34	Boston	robotic	Rohland 2018 (Dabney Buffer, silica beads)	Boston	ds	partial	Rohland 2015; silica coated magnetic beads and 7x volume PB (Qiagen) for cleanups, Bst2.0 in smaller volume, 100ul total PCR volume, higher primer concentration, SPRI cleanup of PCR	1240K	0.553523	50.6	847452	Fu 2013; simultaneous enrichment of ~1.2M SNPs and mtDNA	487.1	0.06	0.053	[0.969, 0.988]	A12a	68521	50896	M	N1a1a1a1a2a1c2~	N-Y24361	6161	0.00301	3.961
I19121	(5) Karayakupovo horizon	Karayakupovo horizon	Uyelgi	kurgan 7 (33), burial 5	Trans-Urals_KH	1050	879-1150 cal AD, 1053±50, SPB_854; 888-1151 cal AD, 1040±50, SPb_852	Russia	55.84855	61.55211	tooth	Szécsényi-Nagy Lab	34	Boston	robotic	Rohland 2018 (Dabney Buffer, silica beads)	Boston	ds	partial	Rohland 2015; silica coated magnetic beads and 7x volume PB (Qiagen) for cleanups, Bst2.0 in smaller volume, 100ul total PCR volume, higher primer concentration, SPRI cleanup of PCR	1240K	0.41319	51.2	778995	Fu 2013; simultaneous enrichment of ~1.2M SNPs and mtDNA	902.8	0.101	0.136	[0.995, 1.000]	U5a1a1	54687	41387	M	N1a1a1a1a2a1c2~	N-Y24361	4877	0.00378	3.938
I25489	(5) Karayakupovo horizon	Karayakupovo horizon	Bolshie-Tigany	burial 9	LowKama_KH	1050	850-950 CE	Russia	54.94827	50.36691	pars petrosa	Szecsenyi-Nagy Lab	34	Boston	robotic	Rohland 2018 (Dabney Buffer, silica beads)	Boston	ds	partial	Rohland 2015; silica coated magnetic beads and 7x volume PB (Qiagen) for cleanups, Bst2.0 in smaller volume, 100ul total PCR volume, higher primer concentration, SPRI cleanup of PCR	1240K	0.0422005	47.2	724344	Fu 2013; simultaneous enrichment of ~1.2M SNPs and mtDNA	84.62	0.094	0.095	[0.978, 0.996]	H6a1a	32812	24344	M	R1a1a1	R-Y3	3183	0.0077	4.27778
I25490	(5) Karayakupovo horizon	Karayakupovo horizon	Bolshie-Tigany	burial 30	LowKama_KH	1050	850-950 CE	Russia	54.94827	50.36691	pars petrosa	Szécsényi-Nagy Lab	34	Boston	robotic	Rohland 2018 (Dabney Buffer, silica beads)	Boston	ds	partial	Rohland 2015; silica coated magnetic beads and 7x volume PB (Qiagen) for cleanups, Bst2.0 in smaller volume, 100ul total PCR volume, higher primer concentration, SPRI cleanup of PCR	1240K	0.0964404	53.5	847188	Fu 2013; simultaneous enrichment of ~1.2M SNPs and mtDNA	107.1	0.0675	0.0705	[0.986, 0.998]	U4a2	42536	30283	M	N1a1a1a1a2a1c1~	N-L1442	4604	0.00599	4.60769
I25526	(5) Karayakupovo horizon	Early Volga Bulghars	Tankeyevka	burial 1065	MidVolga_EVB	1000	850-1050 CE	Russia	54.82128	49.11835	pars petrosa	Szecsenyi-Nagy Lab	34	Boston	robotic	Rohland 2018 (Dabney Buffer, silica beads)	Boston	ds	partial	Rohland 2015; silica coated magnetic beads and 7x volume PB (Qiagen) for cleanups, Bst2.0 in smaller volume, 100ul total PCR volume, higher primer concentration, SPRI cleanup of PCR	1240K	0.368225	54.8	789764	Fu 2013; simultaneous enrichment of ~1.2M SNPs and mtDNA	92.55	0.1075	0.093	[0.964, 0.984]	B5b4	32483	22658	M	Q	Q	3324	0.0138	6.27273
I25527	(5) Karayakupovo horizon	Early Volga Bulghars	Tankeyevka	burial 1139	MidVolga_EVB	950	892-1023 calAD (1080±30 BP, Poz-136157)	Russia	54.82128	49.11835	pars petrosa	Szecsenyi-Nagy Lab	34	Boston	robotic	Rohland 2018 (Dabney Buffer, silica beads)	Boston	ds	partial	Rohland 2015; silica coated magnetic beads and 7x volume PB (Qiagen) for cleanups, Bst2.0 in smaller volume, 100ul total PCR volume, higher primer concentration, SPRI cleanup of PCR	1240K	0.0744991	45.7	414629	Fu 2013; simultaneous enrichment of ~1.2M SNPs and mtDNA	63.51	0.1285	0.133	[0.985, 0.997]	Z1a1a	9566	6972	M	R1b1a1b1b3	R-Y20993	443	-0.00139	-0.408824
I25528	(5) Karayakupovo horizon	Early Volga Bulghars	Tankeyevka	burial 1143	MidVolga_EVB	1000	850-1050 CE	Russia	54.82128	49.11835	pars petrosa	Szecsenyi-Nagy Lab	34	Boston	robotic	Rohland 2018 (Dabney Buffer, silica beads)	Boston	ds	partial	Rohland 2015; silica coated magnetic beads and 7x volume PB (Qiagen) for cleanups, Bst2.0 in smaller volume, 100ul total PCR volume, higher primer concentration, SPRI cleanup of PCR	1240K	0.113204	47.8	676392	Fu 2013; simultaneous enrichment of ~1.2M SNPs and mtDNA	71.42	0.1105	0.109	[0.984, 0.998]	H6a1a	23232	16571	M	R1b1a1b	R-M269	2062	0.00608	2.89524
I25529	(5) Karayakupovo horizon	Early Volga Bulghars	Tankeyevka	burial 657	MidVolga_EVB	1000	850-1050 CE	Russia	54.82128	49.11835	pars petrosa	Szecsenyi-Nagy Lab	34	Boston	robotic	Rohland 2018 (Dabney Buffer, silica beads)	Boston	ds	partial	Rohland 2015; silica coated magnetic beads and 7x volume PB (Qiagen) for cleanups, Bst2.0 in smaller volume, 100ul total PCR volume, higher primer concentration, SPRI cleanup of PCR	1240K	0.265979	53.9	830660	Fu 2013; simultaneous enrichment of ~1.2M SNPs and mtDNA	78.43	0.081	0.0745	[0.978, 0.994]	D4e4	45591	32445	M	R2	R-Y23623	4874	0.0033	3.3
I25530	(5) Karayakupovo horizon	Novinki type	Brusyany-#?	kurgan, burial 1	MidVolga_Novinki	2663	675-750 CE	Russia	53.22999	49.42	cranial bone	Szecsenyi-Nagy Lab	34	Boston	robotic	Rohland 2018 (Dabney Buffer, silica beads)	Boston	ds	partial	Rohland 2015; silica coated magnetic beads and 7x volume PB (Qiagen) for cleanups, Bst2.0 in smaller volume, 100ul total PCR volume, higher primer concentration, SPRI cleanup of PCR	1240K	0.0908291	51.8	751751	Fu 2013; simultaneous enrichment of ~1.2M SNPs and mtDNA	105.6	0.0825	0.09	[0.988, 0.998]	U4d2	31577	23341	M	J2a2a1a1a~	J-PH1795	3173	0.0039	2.78571
I25532	(5) Karayakupovo horizon	Early Volga Bulghars	Tankeyevka	burial 961	MidVolga_EVB	950	710-957 calAD (1185±30 BP, Poz-136155)	Russia	54.82128	49.11835	pars petrosa	Szecsenyi-Nagy Lab	34	Boston	robotic	Rohland 2018 (Dabney Buffer, silica beads)	Boston	ds	partial	Rohland 2015; silica coated magnetic beads and 7x volume PB (Qiagen) for cleanups, Bst2.0 in smaller volume, 100ul total PCR volume, higher primer concentration, SPRI cleanup of PCR	1240K	0.197161	49.9	645084	Fu 2013; simultaneous enrichment of ~1.2M SNPs and mtDNA	111.6	0.097	0.107	[0.996, 1.000]	T2d1b1	39914	504	F	n/a (female)	n/a (female)	n/a (female)	n/a (female)	n/a (female)
I25533	(5) Karayakupovo horizon	Early Volga Bulghars	Tankeyevka	burial 1006	MidVolga_EVB	1000	850-1050 CE	Russia	54.82128	49.11835	tooth	Szecsenyi-Nagy Lab	34	Boston	robotic	Rohland 2018 (Dabney Buffer, silica beads)	Boston	ds	partial	Rohland 2015; silica coated magnetic beads and 7x volume PB (Qiagen) for cleanups, Bst2.0 in smaller volume, 100ul total PCR volume, higher primer concentration, SPRI cleanup of PCR	1240K	0.142831	45.3	544829	Fu 2013; simultaneous enrichment of ~1.2M SNPs and mtDNA	124.9	0.059	0.0805	[0.995, 1.000]	U4d2	33902	592	F	n/a (female)	n/a (female)	n/a (female)	n/a (female)	n/a (female)
I25534	(5) Karayakupovo horizon	Early Volga Bulghars	Tankeyevka	burial 1012	MidVolga_EVB	1000	850-1050 CE	Russia	54.82128	49.11835	pars petrosa	Szecsenyi-Nagy Lab	34	Boston	robotic	Rohland 2018 (Dabney Buffer, silica beads)	Boston	ds	partial	Rohland 2015; silica coated magnetic beads and 7x volume PB (Qiagen) for cleanups, Bst2.0 in smaller volume, 100ul total PCR volume, higher primer concentration, SPRI cleanup of PCR	1240K	0.145945	48.3	684225	Fu 2013; simultaneous enrichment of ~1.2M SNPs and mtDNA	69.66	0.1095	0.111	[0.990, 0.999]	T1a1	23345	16666	M	R1b1a1b1b3	R-Y20993	2020	0.00259	1.61875
I25535	(5) Karayakupovo horizon	Karayakupovo horizon	Karanayevo	kurgan 1, burial 3	Cis-Urals_KH	1110	664-1016 CE (summed probability density of the dated burials)	Russia	55.64089	58.29574	pars petrosa	Szecsenyi-Nagy Lab	34	Boston	robotic	Rohland 2018 (Dabney Buffer, silica beads)	Boston	ds	partial	Rohland 2015; silica coated magnetic beads and 7x volume PB (Qiagen) for cleanups, Bst2.0 in smaller volume, 100ul total PCR volume, higher primer concentration, SPRI cleanup of PCR	1240K	0.0580344	57.6	899348	Fu 2013; simultaneous enrichment of ~1.2M SNPs and mtDNA	140.2	0.0715	0.0795	[0.982, 0.995]	N1a1a1a1a	102680	81260	M	N1a1a1a1a2a1c1~	N-L1442	7786	0.00417	5.48684
I25536	(5) Karayakupovo horizon	Karayakupovo horizon	Karanayevo	kurgan 1, burial 6	Cis-Urals_KH	1000	664-827 calAD (1270±30 BP, Poz-136206)	Russia	55.64089	58.29574	pars petrosa	Szecsenyi-Nagy Lab	34	Boston	robotic	Rohland 2018 (Dabney Buffer, silica beads)	Boston	ds	partial	Rohland 2015; silica coated magnetic beads and 7x volume PB (Qiagen) for cleanups, Bst2.0 in smaller volume, 100ul total PCR volume, higher primer concentration, SPRI cleanup of PCR	1240K	0.392596	56.9	827776	Fu 2013; simultaneous enrichment of ~1.2M SNPs and mtDNA	90.99	0.0775	0.0805	[0.981, 0.995]	C4a2a1	48427	35884	M	N1a1a1a1a2a1c1~	N-L1442	5181	0.00317	3.17
I25537	(5) Karayakupovo horizon	Karayakupovo horizon	Karanayevo	kurgan 1, burial 8	Cis-Urals_KH	1110	664-1016 CE (summed probability density of the dated burials)	Russia	55.64089	58.29574	pars petrosa	Szecsenyi-Nagy Lab	34	Boston	robotic	Rohland 2018 (Dabney Buffer, silica beads)	Boston	ds	partial	Rohland 2015; silica coated magnetic beads and 7x volume PB (Qiagen) for cleanups, Bst2.0 in smaller volume, 100ul total PCR volume, higher primer concentration, SPRI cleanup of PCR	1240K	0.47105	55	854773	Fu 2013; simultaneous enrichment of ~1.2M SNPs and mtDNA	137	0.091	0.1	[0.989, 0.999]	H6a1b2	58922	44663	M	N1a1a1a1a2a1c1~	N-L1442	5922	0.00449	4.49
I25538	(5) Karayakupovo horizon	Karayakupovo horizon	Karanayevo	kurgan 1, burial 12	Cis-Urals_KH	1110	664-1016 CE (summed probability density of the dated burials)	Russia	55.64089	58.29574	pars petrosa	Szecsenyi-Nagy Lab	34	Boston	robotic	Rohland 2018 (Dabney Buffer, silica beads)	Boston	ds	partial	Rohland 2015; silica coated magnetic beads and 7x volume PB (Qiagen) for cleanups, Bst2.0 in smaller volume, 100ul total PCR volume, higher primer concentration, SPRI cleanup of PCR	1240K	0.366299	58.4	897577	Fu 2013; simultaneous enrichment of ~1.2M SNPs and mtDNA	162	0.076	0.0805	[0.951, 0.976]	U5a1g1	96427	74343	M	N1a1a1a1a2a1c2~	N-Y24361	7674	0.00511	6.55128
I25539	(5) Karayakupovo horizon	Karayakupovo horizon	Karanayevo	kurgan 2, burial 3	Cis-Urals_KH	1000	885-1016 calAD (1105±30 BP, Poz-136207)	Russia	55.64089	58.29574	pars petrosa	Szecsenyi-Nagy Lab	34	Boston	robotic	Rohland 2018 (Dabney Buffer, silica beads)	Boston	ds	partial	Rohland 2015; silica coated magnetic beads and 7x volume PB (Qiagen) for cleanups, Bst2.0 in smaller volume, 100ul total PCR volume, higher primer concentration, SPRI cleanup of PCR	1240K	0.215937	55.6	506096	Fu 2013; simultaneous enrichment of ~1.2M SNPs and mtDNA	76.34	0.1385	0.136	[0.993, 1.000]	C4	12051	8241	M	N1a1a1a1a2a1c1~	N-L1442	683	-0.000673	-0.320476
I32375	(5) Karayakupovo horizon	Novinki type	Brusyany-#?	unidentified	MidVolga_Novinki	2663	675-750 CE	Russia	53.22999	49.42	cochlea	Flegontov Lab	39	Boston	robotic	Rohland 2018 (Dabney Buffer, silica beads)	Boston	ds	partial	Rohland 2015; silica coated magnetic beads and 7x volume PB (Qiagen) for cleanups, Bst2.0 in smaller volume, 100ul total PCR volume, higher primer concentration, SPRI cleanup of PCR	Twist1.44M	0.544289	54	1124293	Rohland 2022	53.17	0.0595	0.0655	[0.976, 0.995]	V2	196149	1527	F	n/a (female)	n/a (female)	n/a (female)	n/a (female)	n/a (female)
I32376	(5) Karayakupovo horizon	Novinki type	Brusyany-#?	unidentified	MidVolga_Novinki	2663	675-750 CE	Russia	53.22999	49.42	cochlea	Flegontov Lab	35	Boston	robotic	Rohland 2018 (Dabney Buffer, silica beads)	Boston	ds	partial	Rohland 2015; silica coated magnetic beads and 7x volume PB (Qiagen) for cleanups, Bst2.0 in smaller volume, 100ul total PCR volume, higher primer concentration, SPRI cleanup of PCR	Twist1.44M	0.389674	51.8	1120666	Rohland 2022	53.31	0.0735	0.0775	[0.981, 0.999]	H74	185778	1321	F	n/a (female)	n/a (female)	n/a (female)	n/a (female)	n/a (female)
I32663	(5) Karayakupovo horizon	Novinki type	Brusyany-2	kurgan 23, burial 3	MidVolga_Novinki	2663	675-750 CE	Russia	53.22999	49.42	cochlea	Boston	36	Boston	robotic	Rohland 2018 (Dabney Buffer, silica beads)	Boston	ds	partial	Rohland 2015; silica coated magnetic beads and 7x volume PB (Qiagen) for cleanups, Bst2.0 in smaller volume, 100ul total PCR volume, higher primer concentration, SPRI cleanup of PCR	Twist1.44M	0.400344	52.9	1110599	Rohland 2022	54.88	0.111	0.1085	[0.980, 0.996]	H6a1a	80396	48676	M	R1a1a1b1a2b3a3a~	R-Y2902	8981	0.00337	4.49333
I33978	(5) Karayakupovo horizon	Polom culture	Varni	burial 260	MidKama_Polom	1025	850-1000 CE	Russia	57.68	53.729999	tooth	Boston	36	Boston	robotic	Rohland 2018 (Dabney Buffer, silica beads)	Boston	ds	partial	Rohland 2015; silica coated magnetic beads and 7x volume PB (Qiagen) for cleanups, Bst2.0 in smaller volume, 100ul total PCR volume, higher primer concentration, SPRI cleanup of PCR	Twist1.44M	0.137617	57.4	944302	Rohland 2022	195.3	0.043	0.037	[0.994, 1.000]	K1c1	74562	516	F	n/a (female)	n/a (female)	n/a (female)	n/a (female)	n/a (female)
I33979	(5) Karayakupovo horizon	Polom culture	Varni	burial 158	MidKama_Polom	1025	850-1000 CE	Russia	57.68	53.729999	tooth	Boston	36	Boston	robotic	Rohland 2018 (Dabney Buffer, silica beads)	Boston	ds	partial	Rohland 2015; silica coated magnetic beads and 7x volume PB (Qiagen) for cleanups, Bst2.0 in smaller volume, 100ul total PCR volume, higher primer concentration, SPRI cleanup of PCR	Twist1.44M	0.271759	60.9	699087	Rohland 2022	104.4	0.0545	0.036	[0.990, 0.999]	U5b1a	20545	10581	M	N1a1a1a2b	N-B181	1458	0.00323	1.7
I6306	(5) Karayakupovo horizon	unknown	Mellya-Tamak	unidentified	LowKama_?	1072	772-957 calCE (1160±15 BP, PSUAMS-2373)	Russia	55.313665	53.093083	tooth	Boston	68	Boston	manual	Dabney 2013, Korlevic 2015	Boston	ds	partial	Rohland 2015; silica coated magnetic beads and 7x volume PB (Qiagen) for cleanups, Bst2.0 in smaller volume, 100ul total PCR volume, higher primer concentration, SPRI cleanup of PCR	1240k	0.0243	48	364606	Maricic 2010; separate enrichment for mtDNA			0.042			8142	5803	M	R1a1a1b1a1a1c1	R-L1029	304	-0.002809	-2.22712
I10116	(6) Middle Ages	Siberian Tatars	Putilovo	-	Tobol_Tatars	605	1290-1397 calCE (635±25 BP, PSUAMS-9121)	Russia	56.406389	65.937222	cochlea	Vienna	75	Boston	manual	Dabney 2013, Korlevic 2015	Boston	ds	partial	Rohland 2015; silica coated magnetic beads and 7x volume PB (Qiagen) for cleanups, Bst2.0 in smaller volume, 100ul total PCR volume, higher primer concentration, SPRI cleanup of PCR	1240K	0.7305	42	866996	Maricic 2010; separate enrichment for mtDNA	408	0.077	0.054	[0.979,0.991]	H2b	25217	17975	M	N1a1a1a1a2a1c2~	N-Y24361	5477	0.004648	4.72009
I19078	(6) Middle Ages	Chiyalik culture	Gulyukovo	burial 5	LowKama_Chiyalik	835	1000-1230 CE	Russia	55.81	52.91	cochlea	Szécsényi-Nagy Lab	32	Boston	robotic	Rohland 2018 (Dabney Buffer, silica beads)	Boston	ds	partial	Rohland 2015; silica coated magnetic beads and 7x volume PB (Qiagen) for cleanups, Bst2.0 in smaller volume, 100ul total PCR volume, higher primer concentration, SPRI cleanup of PCR	1240K	0.550285	56.3	846151	Fu 2013; simultaneous enrichment of ~1.2M SNPs and mtDNA	547.6	0.076	0.067	[0.992, 0.999]	T2d1b1	154850	2177	F	n/a (female)	n/a (female)	n/a (female)	n/a (female)	n/a (female)
I19079	(6) Middle Ages	Chiyalik culture	Gulyukovo	burial 20	LowKama_Chiyalik	835	1000-1230 CE	Russia	55.81	52.91	cochlea	Szécsényi-Nagy Lab	35	Boston	robotic	Rohland 2018 (Dabney Buffer, silica beads)	Boston	ds	partial	Rohland 2015; silica coated magnetic beads and 7x volume PB (Qiagen) for cleanups, Bst2.0 in smaller volume, 100ul total PCR volume, higher primer concentration, SPRI cleanup of PCR	1240K	0.464507	59.1	895067	Fu 2013; simultaneous enrichment of ~1.2M SNPs and mtDNA	977.2	0.077	0.065	[0.983, 0.996]	C5c	95089	72628	M	R1a1a1b2a2a1d1~	R-Y136333	7644	0.00289	4.313
I19080	(6) Middle Ages	Chiyalik culture	Gulyukovo	burial 51	LowKama_Chiyalik	835	1000-1230 CE	Russia	55.81	52.91	cochlea	Szécsényi-Nagy Lab	35	Boston	robotic	Rohland 2018 (Dabney Buffer, silica beads)	Boston	ds	partial	Rohland 2015; silica coated magnetic beads and 7x volume PB (Qiagen) for cleanups, Bst2.0 in smaller volume, 100ul total PCR volume, higher primer concentration, SPRI cleanup of PCR	1240K	0.498726	58.4	858591	Fu 2013; simultaneous enrichment of ~1.2M SNPs and mtDNA	707.2	0.081	0.075	[0.989, 0.999]	D4e4	165506	1804	F	n/a (female)	n/a (female)	n/a (female)	n/a (female)	n/a (female)
I19081	(6) Middle Ages	Chiyalik culture	Gulyukovo	burial 60	LowKama_Chiyalik	800	1010-1160 calAD (979±24 BP, DeA-16567)	Russia	55.81	52.91	cochlea	Szécsényi-Nagy Lab	35	Boston	robotic	Rohland 2018 (Dabney Buffer, silica beads)	Boston	ds	partial	Rohland 2015; silica coated magnetic beads and 7x volume PB (Qiagen) for cleanups, Bst2.0 in smaller volume, 100ul total PCR volume, higher primer concentration, SPRI cleanup of PCR	1240K	0.441427	56.8	903132	Fu 2013; simultaneous enrichment of ~1.2M SNPs and mtDNA	686.6	0.087	0.084	[0.974, 0.991]	N1a1a1a1a	92467	68989	M	N1a1a1a1a2a1c2~	N-Y24361	7591	0.00428	5.418
I19087	(6) Middle Ages	Ust-Ishim culture	Ivanov Mys-1	kurgan 10, burial 3	MidIrtysh_Ust-Ishim	950	1165-1267 calAD (835±30 BP, Poz-136210)	Russia	57.528804	72.526059	cochlea	Szécsényi-Nagy Lab	36	Boston	robotic	Rohland 2018 (Dabney Buffer, silica beads)	Boston	ds	partial	Rohland 2015; silica coated magnetic beads and 7x volume PB (Qiagen) for cleanups, Bst2.0 in smaller volume, 100ul total PCR volume, higher primer concentration, SPRI cleanup of PCR	1240K	0.0752071	46.8	751876	Fu 2013; simultaneous enrichment of ~1.2M SNPs and mtDNA	529.9	0.072	0.073	[0.970, 0.987]	F1a1c	36392	26573	M	Q1b1a3b1a~	Q-YP1691	3589	0.00795	4.676
I19088	(6) Middle Ages	Ust-Ishim culture	Ivanov Mys-1	kurgan 10, burial 6	MidIrtysh_Ust-Ishim	950	250-411 calAD (1720±30 BP, Poz-136211)	Russia	57.528804	72.526059	cochlea	Szécsényi-Nagy Lab	33	Boston	robotic	Rohland 2018 (Dabney Buffer, silica beads)	Boston	ds	partial	Rohland 2015; silica coated magnetic beads and 7x volume PB (Qiagen) for cleanups, Bst2.0 in smaller volume, 100ul total PCR volume, higher primer concentration, SPRI cleanup of PCR	1240K	0.308127	54	205358	Fu 2013; simultaneous enrichment of ~1.2M SNPs and mtDNA	24.32	0.064	0.051	[0.978, 0.998]	U4b1a1a	4274	3473	M	Q1b1a3	Q-L330	224	0.00973	1.39
I19089	(6) Middle Ages	Ust-Ishim culture	Ivanov Mys-1	kurgan 10, burial 9	MidIrtysh_Ust-Ishim	950	356-57 calBC (2160±30 BP Poz-136212)	Russia	57.528804	72.526059	cochlea	Szécsényi-Nagy Lab	33	Boston	robotic	Rohland 2018 (Dabney Buffer, silica beads)	Boston	ds	partial	Rohland 2015; silica coated magnetic beads and 7x volume PB (Qiagen) for cleanups, Bst2.0 in smaller volume, 100ul total PCR volume, higher primer concentration, SPRI cleanup of PCR	1240K	0.235675	52	859841	Fu 2013; simultaneous enrichment of ~1.2M SNPs and mtDNA	407.3	0.086	0.067	[0.990, 0.999]	J1b1a1	56043	41012	M	N1a2b2a2~	N-VL67	5790	0.00468	4.255
I19090	(6) Middle Ages	Ust-Ishim culture	Ivanov Mys-1	kurgan 12, burial 1	MidIrtysh_Ust-Ishim	950	1050-1262 calAD (865±30 BP, Poz-136214)	Russia	57.528804	72.526059	cochlea	Szécsényi-Nagy Lab	36	Boston	robotic	Rohland 2018 (Dabney Buffer, silica beads)	Boston	ds	partial	Rohland 2015; silica coated magnetic beads and 7x volume PB (Qiagen) for cleanups, Bst2.0 in smaller volume, 100ul total PCR volume, higher primer concentration, SPRI cleanup of PCR	1240K	0.150763	49.6	733211	Fu 2013; simultaneous enrichment of ~1.2M SNPs and mtDNA	313.4	0.082	0.075	[0.966, 0.984]	F1a1c	55928	682	F	n/a (female)	n/a (female)	n/a (female)	n/a (female)	n/a (female)
I19091	(6) Middle Ages	Ust-Ishim culture	Ivanov Mys-1	unidentified	MidIrtysh_Ust-Ishim	950	416-545 calAD (1600±30 BP, Poz-136215)	Russia	57.528804	72.526059	cochlea	Szécsényi-Nagy Lab	34	Boston	robotic	Rohland 2018 (Dabney Buffer, silica beads)	Boston	ds	partial	Rohland 2015; silica coated magnetic beads and 7x volume PB (Qiagen) for cleanups, Bst2.0 in smaller volume, 100ul total PCR volume, higher primer concentration, SPRI cleanup of PCR	1240K	0.177832	53.1	861421	Fu 2013; simultaneous enrichment of ~1.2M SNPs and mtDNA	797.6	0.065	0.061	[0.972, 0.990]	C4+152	76534	57354	M	Q1b1a3b1a~	Q-YP1691	6689	0.00402	4.729
I19092	(6) Middle Ages	Ust-Ishim culture	Panovo	kurgan 1, burial 30	MidIrtysh_Ust-Ishim	850	641-775 calAD (1350±30 BP, Poz-136236)	Russia	56.354518	70.9608	cochlea	Szécsényi-Nagy Lab	34	Boston	robotic	Rohland 2018 (Dabney Buffer, silica beads)	Boston	ds	partial	Rohland 2015; silica coated magnetic beads and 7x volume PB (Qiagen) for cleanups, Bst2.0 in smaller volume, 100ul total PCR volume, higher primer concentration, SPRI cleanup of PCR	1240K	0.11359	55.5	885498	Fu 2013; simultaneous enrichment of ~1.2M SNPs and mtDNA	599.1	0.072	0.068	[0.983, 0.996]	T1a1	181046	2033	F	n/a (female)	n/a (female)	n/a (female)	n/a (female)	n/a (female)
I19093	(6) Middle Ages	Ust-Ishim culture	Panovo	kurgan 67, burial 3	MidIrtysh_Ust-Ishim	850	647-775 calAD (1335±30 BP, Poz-136237)	Russia	56.354518	70.9608	cochlea	Szécsényi-Nagy Lab	36	Boston	robotic	Rohland 2018 (Dabney Buffer, silica beads)	Boston	ds	partial	Rohland 2015; silica coated magnetic beads and 7x volume PB (Qiagen) for cleanups, Bst2.0 in smaller volume, 100ul total PCR volume, higher primer concentration, SPRI cleanup of PCR	1240K	0.106749	44.5	591486	Fu 2013; simultaneous enrichment of ~1.2M SNPs and mtDNA	220.3	0.091	0.08	[0.987, 0.998]	G2a+152	18328	13132	M	Q1a2b~	Q-YP1669	1474	0.00556	2.317
I19097	(6) Middle Ages	Ust-Ishim culture	Panovo	burial 1	MidIrtysh_Ust-Ishim	850	210-353 calAD (1785±30 BP, Poz-136241)	Russia	56.354518	70.9608	cochlea	Szécsényi-Nagy Lab	36	Boston	robotic	Rohland 2018 (Dabney Buffer, silica beads)	Boston	ds	partial	Rohland 2015; silica coated magnetic beads and 7x volume PB (Qiagen) for cleanups, Bst2.0 in smaller volume, 100ul total PCR volume, higher primer concentration, SPRI cleanup of PCR	1240K	0.10736	49.7	835138	Fu 2013; simultaneous enrichment of ~1.2M SNPs and mtDNA	579.4	0.06	0.053	[0.989, 0.999]	D4j4	109132	1341	F	n/a (female)	n/a (female)	n/a (female)	n/a (female)	n/a (female)
I25503	(6) Middle Ages	Chiyalik culture	Gulyukovo	burial 31	LowKama_Chiyalik	835	1000-1230 CE	Russia	55.81	52.91	cochlea	Szecsenyi-Nagy Lab	34	Boston	robotic	Rohland 2018 (Dabney Buffer, silica beads)	Boston	ds	partial	Rohland 2015; silica coated magnetic beads and 7x volume PB (Qiagen) for cleanups, Bst2.0 in smaller volume, 100ul total PCR volume, higher primer concentration, SPRI cleanup of PCR	1240K	0.477173	59.9	899494	Fu 2013; simultaneous enrichment of ~1.2M SNPs and mtDNA	113.6	0.0805	0.067	[0.988, 0.997]	C4	102584	78212	M	N1a1a1a2b	N-B181	7834	0.0028	4.59016
I25540	(6) Middle Ages	Chiyalik culture	Nizhne-Khozyatovo	burial 1	Belaya_Chiyalik	750	1281-1395 calAD (650±30 BP, Poz-136208)	Russia	54.45516	55.41849	cochlea	Szecsenyi-Nagy Lab	34	Boston	robotic	Rohland 2018 (Dabney Buffer, silica beads)	Boston	ds	partial	Rohland 2015; silica coated magnetic beads and 7x volume PB (Qiagen) for cleanups, Bst2.0 in smaller volume, 100ul total PCR volume, higher primer concentration, SPRI cleanup of PCR	1240K	0.561411	58.7	891921	Fu 2013; simultaneous enrichment of ~1.2M SNPs and mtDNA	122	0.082	0.082	[0.987, 0.998]	N1a1a1a1a	91877	70534	M	J2a1a4b	J-Z40171	7462	0.00349	4.71622
I25541	(6) Middle Ages	Chiyalik culture	Nizhne-Khozyatovo	burial 2	Belaya_Chiyalik	750	1300-1406 calAD (605±30 BP, Poz-136246)	Russia	54.45516	55.41849	cochlea	Szecsenyi-Nagy Lab	34	Boston	robotic	Rohland 2018 (Dabney Buffer, silica beads)	Boston	ds	partial	Rohland 2015; silica coated magnetic beads and 7x volume PB (Qiagen) for cleanups, Bst2.0 in smaller volume, 100ul total PCR volume, higher primer concentration, SPRI cleanup of PCR	1240K	0.604621	60.2	862503	Fu 2013; simultaneous enrichment of ~1.2M SNPs and mtDNA	121.1	0.0615	0.065	[0.968, 0.988]	A+152+16362+200	167806	2108	F	n/a (female)	n/a (female)	n/a (female)	n/a (female)	n/a (female)
I25542	(6) Middle Ages	Chiyalik culture	Nizhne-Khozyatovo	burial 6	Belaya_Chiyalik	750	1280-1395 calAD (655±30 BP, Poz-136324)	Russia	54.45516	55.41849	cochlea	Szecsenyi-Nagy Lab	34	Boston	robotic	Rohland 2018 (Dabney Buffer, silica beads)	Boston	ds	partial	Rohland 2015; silica coated magnetic beads and 7x volume PB (Qiagen) for cleanups, Bst2.0 in smaller volume, 100ul total PCR volume, higher primer concentration, SPRI cleanup of PCR	1240K	0.613711	62.8	890729	Fu 2013; simultaneous enrichment of ~1.2M SNPs and mtDNA	116.3	0.062	0.062	[0.978, 0.993]	F1b1e	75478	56537	M	R1a1a1b1a2a1	R-YP569	7132	0.00216	3.375
I25543	(6) Middle Ages	Chiyalik culture	Nizhne-Khozyatovo	burial 9	Belaya_Chiyalik	750	1274-1389 calAD (685±30 BP, Poz-136325)	Russia	54.45516	55.41849	cochlea	Szecsenyi-Nagy Lab	34	Boston	robotic	Rohland 2018 (Dabney Buffer, silica beads)	Boston	ds	partial	Rohland 2015; silica coated magnetic beads and 7x volume PB (Qiagen) for cleanups, Bst2.0 in smaller volume, 100ul total PCR volume, higher primer concentration, SPRI cleanup of PCR	1240K	0.418809	52.1	917376	Fu 2013; simultaneous enrichment of ~1.2M SNPs and mtDNA	143.2	0.0985	0.1015	[0.961, 0.986]	V26	92084	68912	M	I1a2a1a1a5a1a2a~	I-A2064	7871	0.00474	5.57647
I25544	(6) Middle Ages	Chiyalik culture	Nizhne-Khozyatovo	burial 10	Belaya_Chiyalik	750	1225-1295 calAD (745±30 BP, Poz-136326)	Russia	54.45516	55.41849	cochlea	Szecsenyi-Nagy Lab	34	Boston	robotic	Rohland 2018 (Dabney Buffer, silica beads)	Boston	ds	partial	Rohland 2015; silica coated magnetic beads and 7x volume PB (Qiagen) for cleanups, Bst2.0 in smaller volume, 100ul total PCR volume, higher primer concentration, SPRI cleanup of PCR	1240K	0.611858	53.4	870554	Fu 2013; simultaneous enrichment of ~1.2M SNPs and mtDNA	142.8	0.0815	0.097	[0.995, 1.000]	H1m	87204	68307	M	R1a1a1b1a2a2	R-YP270	6873	0.00338	4.12195
I25545	(6) Middle Ages	Chiyalik culture	Nizhne-Khozyatovo	burial 11	Belaya_Chiyalik	658	1178-1406 CE	Russia	54.45516	55.41849	tooth	Szecsenyi-Nagy Lab	34	Boston	robotic	Rohland 2018 (Dabney Buffer, silica beads)	Boston	ds	partial	Rohland 2015; silica coated magnetic beads and 7x volume PB (Qiagen) for cleanups, Bst2.0 in smaller volume, 100ul total PCR volume, higher primer concentration, SPRI cleanup of PCR	1240K	0.141358	63.9	779258	Fu 2013; simultaneous enrichment of ~1.2M SNPs and mtDNA	244.5	0.0455	0.039	[0.983, 0.996]	D4j2a	26680	18007	M	R1a1a1b1a2a1a1~	R-YP573	2598	6.1e-05	0.0628866
I25546	(6) Middle Ages	Chiyalik culture	Nizhne-Khozyatovo	burial 13	Belaya_Chiyalik	750	1226-1377 calAD (735±30 BP, Poz-136327)	Russia	54.45516	55.41849	cochlea	Szecsenyi-Nagy Lab	34	Boston	robotic	Rohland 2018 (Dabney Buffer, silica beads)	Boston	ds	partial	Rohland 2015; silica coated magnetic beads and 7x volume PB (Qiagen) for cleanups, Bst2.0 in smaller volume, 100ul total PCR volume, higher primer concentration, SPRI cleanup of PCR	1240K	0.624314	59.6	866514	Fu 2013; simultaneous enrichment of ~1.2M SNPs and mtDNA	139.7	0.058	0.0665	[0.982, 0.996]	U5a1d2a1	185683	2780	F	n/a (female)	n/a (female)	n/a (female)	n/a (female)	n/a (female)
I25547	(6) Middle Ages	Chiyalik culture	Gornovo	burial 4	Belaya_Chiyalik	750	1100-1300 CE	Russia	54.89530	55.87485	cochlea	Szecsenyi-Nagy Lab	34	Boston	robotic	Rohland 2018 (Dabney Buffer, silica beads)	Boston	ds	partial	Rohland 2015; silica coated magnetic beads and 7x volume PB (Qiagen) for cleanups, Bst2.0 in smaller volume, 100ul total PCR volume, higher primer concentration, SPRI cleanup of PCR	1240K	0.484623	57.2	719569	Fu 2013; simultaneous enrichment of ~1.2M SNPs and mtDNA	90.82	0.1105	0.1115	[0.985, 0.999]	C5a1	49884	581	F	n/a (female)	n/a (female)	n/a (female)	n/a (female)	n/a (female)
I25548	(6) Middle Ages	Chiyalik culture	Gornovo	burial 2	Belaya_Chiyalik	750	1178 -1276 calAD (810±30 BP, Poz-136209)	Russia	54.89530	55.87485	cochlea	Szecsenyi-Nagy Lab	34	Boston	robotic	Rohland 2018 (Dabney Buffer, silica beads)	Boston	ds	partial	Rohland 2015; silica coated magnetic beads and 7x volume PB (Qiagen) for cleanups, Bst2.0 in smaller volume, 100ul total PCR volume, higher primer concentration, SPRI cleanup of PCR	1240K	0.595437	57.9	811648	Fu 2013; simultaneous enrichment of ~1.2M SNPs and mtDNA	103.5	0.109	0.1135	[0.985, 0.999]	H13a1d	36402	25455	M	N1a1a1a1a2	N-Z1936	3960	0.00392	3.26667
I30052	(6) Middle Ages	Chiyalik culture	Zuyevy-Klyuchi	burial 24	LowKama_Chiyalik	721	1179-1264 calCE (830±15 BP, PSUAMS-13393)	Russia	55.88205	53.289957	tooth	Boston	40	Boston	robotic	Rohland 2018 (Dabney Buffer, silica beads)	Boston	ds	partial	Rohland 2015; silica coated magnetic beads and 7x volume PB (Qiagen) for cleanups, Bst2.0 in smaller volume, 100ul total PCR volume, higher primer concentration, SPRI cleanup of PCR	Twist1.44Mv1.2(lowMT)	0.00104403	64.2	51761	Rohland 2022	6.555	0.043	0.0405	[0.938, 0.997]	D4j+(16286)	997	629	M	R1a	R-M459	3	-1	1
I30341	(6) Middle Ages	Chiyalik culture	Zuyevy-Klyuchi	burial 30	LowKama_Chiyalik	604	1292-1395 calCE (635±20 BP, PSUAMS-13158)	Russia	55.88205	53.289957	tooth	Boston	37	Boston	robotic	Rohland 2018 (Dabney Buffer, silica beads)	Boston	ds	partial	Rohland 2015; silica coated magnetic beads and 7x volume PB (Qiagen) for cleanups, Bst2.0 in smaller volume, 100ul total PCR volume, higher primer concentration, SPRI cleanup of PCR	Twist1.44M	0.240457	60.4	1121015	Rohland 2022	58.45	0.074	0.0455	[0.956, 0.979]	A12a	180460	1072	F	n/a (female)	n/a (female)	n/a (female)	n/a (female)	n/a (female)
I30342	(6) Middle Ages	Chiyalik culture	Zuyevy-Klyuchi	burial 34	LowKama_Chiyalik	602	1303-1401 calCE (605±20 BP, PSUAMS-13394)	Russia	55.88205	53.289957	tooth	Boston	38	Boston	robotic	Rohland 2018 (Dabney Buffer, silica beads)	Boston	ds	partial	Rohland 2015; silica coated magnetic beads and 7x volume PB (Qiagen) for cleanups, Bst2.0 in smaller volume, 100ul total PCR volume, higher primer concentration, SPRI cleanup of PCR	Twist1.44M	0.0085156	61.3	631924	Rohland 2022	10.31	0.043	0.0315	[0.981, 1.000]	H6a1b	33715	244	F	n/a (female)	n/a (female)	n/a (female)	n/a (female)	n/a (female)
I30343	(6) Middle Ages	Chiyalik culture	Zuyevy-Klyuchi	burial 42	LowKama_Chiyalik	597	1318-1407 calCE (585±15 BP, PSUAMS-13159)	Russia	55.88205	53.289957	tooth	Boston	38	Boston	robotic	Rohland 2018 (Dabney Buffer, silica beads)	Boston	ds	partial	Rohland 2015; silica coated magnetic beads and 7x volume PB (Qiagen) for cleanups, Bst2.0 in smaller volume, 100ul total PCR volume, higher primer concentration, SPRI cleanup of PCR	Twist1.44M	0.0150215	50.4	674358	Rohland 2022	14.63	0.0725	0.065	[0.950, 0.988]	M10a2	38472	363	F	n/a (female)	n/a (female)	n/a (female)	n/a (female)	n/a (female)
I32546	(6) Middle Ages	Chiyalik culture	Zuyevy-Klyuchi	burial 45	LowKama_Chiyalik	695	1227-1278 calCE (775±15 BP, PSUAMS-12708)	Russia	55.88205	53.289957	cochlea	Boston	34.7	Boston	robotic	Rohland 2018 (Dabney Buffer, silica beads)	Boston	ds	partial	Rohland 2015; silica coated magnetic beads and 7x volume PB (Qiagen) for cleanups, Bst2.0 in smaller volume, 100ul total PCR volume, higher primer concentration, SPRI cleanup of PCR	Twist1.44M	0.414886	53.8	1132844	Rohland 2022	87.92	0.072	0.0775	[0.991, 1.000]	T1a1	223597	1025	F	n/a (female)	n/a (female)	n/a (female)	n/a (female)	n/a (female)
I32547	(6) Middle Ages	Chiyalik culture	Zuyevy-Klyuchi	burial 43	LowKama_Chiyalik	604	1296-1394 calCE (635±15 BP, PSUAMS-12694)	Russia	55.88205	53.289957	cochlea	Boston	37.9	Boston	robotic	Rohland 2018 (Dabney Buffer, silica beads)	Boston	ds	partial	Rohland 2015; silica coated magnetic beads and 7x volume PB (Qiagen) for cleanups, Bst2.0 in smaller volume, 100ul total PCR volume, higher primer concentration, SPRI cleanup of PCR	Twist1.44M	0.53908	53.9	1118199	Rohland 2022	63.36	0.0805	0.0885	[0.983, 0.997]	H40	203464	1561	F	n/a (female)	n/a (female)	n/a (female)	n/a (female)	n/a (female)
I32801	(6) Middle Ages	Chiyalik culture	Zuyevy-Klyuchi	burial 101	LowKama_Chiyalik	639	1227-1394 CE (summed probability density of the dated burials)	Russia	55.88205	53.289957	cochlea	Flegontov Lab	36	Boston	robotic	Rohland 2018 (Dabney Buffer, silica beads)	Boston	ds	partial	Rohland 2015; silica coated magnetic beads and 7x volume PB (Qiagen) for cleanups, Bst2.0 in smaller volume, 100ul total PCR volume, higher primer concentration, SPRI cleanup of PCR	Twist1.44M	0.242408	52.2	1043848	Rohland 2022	73.36	0.087	0.1045	[0.991, 0.999]	T1a1b1	120572	807	F	n/a (female)	n/a (female)	n/a (female)	n/a (female)	n/a (female)
I32802	(6) Middle Ages	Chiyalik culture	Zuyevy-Klyuchi	burial 102	LowKama_Chiyalik	639	1227-1394 CE (summed probability density of the dated burials)	Russia	55.88205	53.289957	cochlea	Flegontov Lab	39	Boston	robotic	Rohland 2018 (Dabney Buffer, silica beads)	Boston	ds	partial	Rohland 2015; silica coated magnetic beads and 7x volume PB (Qiagen) for cleanups, Bst2.0 in smaller volume, 100ul total PCR volume, higher primer concentration, SPRI cleanup of PCR	Twist1.44M	0.194692	44.7	798914	Rohland 2022	45.11	0.0855	0.1125	[0.982, 0.997]	U4a1	29643	18749	M	R1b1a1b1	R-L23	2642	0.00989	4.3
I32803	(6) Middle Ages	Chiyalik culture	Zuyevy-Klyuchi	burial 103	LowKama_Chiyalik	639	1227-1394 CE (summed probability density of the dated burials)	Russia	55.88205	53.289957	cochlea	Flegontov Lab	35	Boston	robotic	Rohland 2018 (Dabney Buffer, silica beads)	Boston	ds	partial	Rohland 2015; silica coated magnetic beads and 7x volume PB (Qiagen) for cleanups, Bst2.0 in smaller volume, 100ul total PCR volume, higher primer concentration, SPRI cleanup of PCR	Twist1.44M	0.370003	52.6	1105009	Rohland 2022	76.28	0.0655	0.073	[0.986, 0.997]	Z1a1a	209332	1530	F	n/a (female)	n/a (female)	n/a (female)	n/a (female)	n/a (female)
I32804	(6) Middle Ages	Chiyalik culture	Zuyevy-Klyuchi	burial 104	LowKama_Chiyalik	639	1227-1394 CE (summed probability density of the dated burials)	Russia	55.88205	53.289957	cochlea	Flegontov Lab	25	Boston	robotic	Rohland 2018 (Dabney Buffer, silica beads)	Boston	ds	partial	Rohland 2015; silica coated magnetic beads and 7x volume PB (Qiagen) for cleanups, Bst2.0 in smaller volume, 100ul total PCR volume, higher primer concentration, SPRI cleanup of PCR	Twist1.44M	0.235853	50	1080640	Rohland 2022	108	0.0815	0.096	[0.990, 0.999]	D4c2b	155933	1120	F	n/a (female)	n/a (female)	n/a (female)	n/a (female)	n/a (female)
I33730	(6) Middle Ages	Chiyalik culture	Gulyukovo	burial 63	LowKama_Chiyalik	835	1000-1230 CE	Russia	55.81	52.91	cochlea	Boston	35.9	Boston	robotic	Rohland 2018 (Dabney Buffer, silica beads)	Boston	ds	partial	Rohland 2015; silica coated magnetic beads and 7x volume PB (Qiagen) for cleanups, Bst2.0 in smaller volume, 100ul total PCR volume, higher primer concentration, SPRI cleanup of PCR	Twist1.44M	0.624447	59.1	1139446	Rohland 2022	71.77	0.073	0.0605	[0.986, 0.999]	I1a1a	242566	1585	F	n/a (female)	n/a (female)	n/a (female)	n/a (female)	n/a (female)
I33733	(6) Middle Ages	Chiyalik culture	Ust-Menzel'ya	burial 5	LowKama_Chiyalik	835	1000-1230 CE	Russia	53.14	55.71	ossicle (incus)	Boston	23.7	Boston	robotic	Rohland 2018 (Dabney Buffer, silica beads)	Boston	ds	partial	Rohland 2015; silica coated magnetic beads and 7x volume PB (Qiagen) for cleanups, Bst2.0 in smaller volume, 100ul total PCR volume, higher primer concentration, SPRI cleanup of PCR	Twist1.44M	0.546734	55.6	1146349	Rohland 2022	83.66	0.102	0.0955	[0.987, 0.997]	T2d1b1	102766	67503	M	R1b1a1a1a	R-Y14051	11213	0.00366	5.63077
I34074	(6) Middle Ages	Chiyalik culture	Gulyukovo	burial 17	LowKama_Chiyalik	835	1000-1230 CE	Russia	55.81	52.91	tooth	Boston	37	Boston	robotic	Rohland 2018 (Dabney Buffer, silica beads)	Boston	ds	partial	Rohland 2015; silica coated magnetic beads and 7x volume PB (Qiagen) for cleanups, Bst2.0 in smaller volume, 100ul total PCR volume, higher primer concentration, SPRI cleanup of PCR	Twist1.44M	0.0946567	61.2	824136	Rohland 2022	78.91	0.0745	0.052	[0.986, 0.997]	U4b1b1+16311	26702	14169	M	R1a1a1b2a2a1d1~	R-Y136333	2194	0.00165	1.1
I6958	(6) Middle Ages	unknown	Borovyanka-17	burial 36	MidIrtysh_Modern	132	1695-1917 calCE (90±15 BP, PSUAMS-4339)	Russia	55.756653	74.314006	cochlea	Vienna	75	Boston	manual	Dabney 2013, Korlevic 2015	Boston	ds	partial	Rohland 2015; silica coated magnetic beads and 7x volume PB (Qiagen) for cleanups, Bst2.0 in smaller volume, 100ul total PCR volume, higher primer concentration, SPRI cleanup of PCR	1240K	0.7284	58	893314	Maricic 2010; separate enrichment for mtDNA	256	0.031	0.017	[0.950,0.974]	K1b2a3	26132	18973	M	R1a1a1b1a2b3a3a~	R-Y2902	5482	0.001854	2.42239

## Sheet: TableS1B
Table S1B: Individuals of the IBD-sharing network with newly presented and published samples (in the network as nodes)
Id	country	location	site	age	age_range	group_id(based on AADR in the case of published samples)	y haplogroup in isogg v15.73 notation (automatically called)	mean_cov	n_cov_snp	family	sex	study	sample_status	Cluster	Clustering Coefficient	cluster_name
RISE602_noUDG.SG	Russia	Sary-Bel	Sary-Bel	1700	IBD 50 - 450 CE	Russia_IA_3.SG	J2a2a1a~	0.581213	697455	n/a (no relatives detected)	M	AllentoftNature2015	published	2	0.20197	Eastern Asia/Carpathian IA-EMA
RISE601_noUDG.SG	Russia	Verh-Uimon	Verh-Uimon	1700	IBD 25 - 475 CE	Russia_IA_3.SG	Q1a2a1	0.553041	663649	n/a (no relatives detected)	M	AllentoftNature2015	published	2	0.172414	Eastern Asia/Carpathian IA-EMA
RISE600_noUDG.SG	Russia	Verh-Uimon	Verh-Uimon	2451	1000-1 BCE	Russia_IA_3.SG	Q1a2a1	0.404631	485557	n/a (no relatives detected)	M	AllentoftNature2015	published	2	0.222222	Eastern Asia/Carpathian IA-EMA
RISE504_noUDG.SG	Russia	Kytmanovo	Kytmanovo	1126	709-888 calCE (1208В±24 BP, OxA-31215)	Russia_IA_2.SG	J2a2a1a1a~	0.720026	864031	n/a (no relatives detected)	M	AllentoftNature2015	published	2	0	low clustering
RISE174_noUDG.SG	Sweden	Oxie 7	Oxie-7	1405	433-639 calCE (1521В±38 BP, UBA-28275)	Sweden_IA.SG	R1b1a1b	0.533444	640133	n/a (no relatives detected)	M	AllentoftNature2015	published	0	0	low clustering
CL57	Italy	Piedmont, Collegno	Collegno	1345	580-630 CE	Italy_North_EarlyMedieval_2	R1b1a1b1a	0.655563	786675	Italy, Piedmont, Collegno Family C (4 members) (CL49 is the father of CL47 and CL53. Both CL47 and CL53 have a 2nd or 3rd degree relationship with CL57)	M	AmorimNatureCommunications2018	published	8	0.3	Central Europe Late Antiquity/migration Period
SZ42	Hungary	Szólád	Szólád	1442	412-604 CE	Hungary_Langobard	R1b1a1b1a1a2b1	0.701981	842377	Hungary, SzпїЅlпїЅd Family C (3 members) (SZ42 has a 2d or 3d relationship with SZ27-SZ44)	M	AmorimNatureCommunications2018	published	8	0.2	Central Europe Late Antiquity/migration Period
SZ27	Hungary	Szólád	Szólád	1467	419-543 calCE (1595В±27 BP)	Hungary_Langobard_o2	R1b1a1b1a1a2b1	0.725027	870033	Hungary, SzпїЅlпїЅd Family C (3 members) (SZ42 has a 2d or 3d relationship with SZ27-SZ44)	M	AmorimNatureCommunications2018	published	8	0.666667	Central Europe Late Antiquity/migration Period
AV2	Hungary	Szólád	Szólád	1348	560-645 calCE (1472В±27 BP)	Hungary_Avar_5_daughter.or.mother.AV1	n/a (female)	0.657697	789236	Hungary, SzпїЅlпїЅd Family A (2 members) (AV2-AV1 have a mother-daughter relationship)	F	AmorimNatureCommunications2018	published	7	0.066176	Central-Eastern Europe Medieval
AV1	Hungary	Szólád	Szólád	1360	549-640 calCE (1487В±26 BP)	Hungary_Avar_5	n/a (female)	0.681856	818227	Hungary, SzпїЅlпїЅd Family A (2 members) (AV2-AV1 have a mother-daughter relationship)	F	AmorimNatureCommunications2018	published	7	0.2	Central-Eastern Europe Medieval
CL36	Italy	Piedmont, Collegno	Collegno	1345	580-630 CE	Italy_North_EarlyMedieval_2	n/a (female)	0.57645	691740	n/a (no relatives detected)	F	AmorimNatureCommunications2018	published	0	0.333333	Central-Northern Europe Medieval
CL92	Italy	Piedmont, Collegno	Collegno	1345	580-630 CE	Italy_North_EarlyMedieval_1_son.CL93	R1b1a1b1a1a	0.63283	759396	Italy, Piedmont, Collegno Family D (5 members) (CL151 is the mother of CL145 and CL146. Both brothers have a 2nd or 3rd degree relationship with CL92 and CL93. CL93 is the father of CL92)	M	AmorimNatureCommunications2018	published	0	0.307692	Central-Northern Europe Medieval
CL87	Italy	Piedmont, Collegno	Collegno	1345	580-630 CE	Italy_North_EarlyMedieval_1_mother.CL83_mother.CL84_daughter.CL102	n/a (female)	0.728373	874047	Italy, Piedmont, Collegno Family A (5 members) (CL102 is the mother of CL87, and CL87 is the mother of CL83 and CL84. CL83 and CL84 both have a 2nd or 3rd degree relationship with both CL102 and CL97)	F	AmorimNatureCommunications2018	published	0	0.2	Central-Northern Europe Medieval
CL151	Italy	Piedmont, Collegno	Collegno	1345	580-630 CE	Italy_North_EarlyMedieval_1_mother.CL145_mother.CL146	n/a (female)	0.615918	739101	Italy, Piedmont, Collegno Family D (5 members) (CL151 is the mother of CL145 and CL146. Both brothers have a 2nd or 3rd degree relationship with CL92 and CL93. CL93 is the father of CL92)	F	AmorimNatureCommunications2018	published	0	0.133333	Central-Northern Europe Medieval
CL83	Italy	Piedmont, Collegno	Collegno	1345	580-630 CE	Italy_North_EarlyMedieval_1_brother.CL84_son.CL87	n/a (female)	0.575808	690970	Italy, Piedmont, Collegno Family A (5 members) (CL102 is the mother of CL87, and CL87 is the mother of CL83 and CL84. CL83 and CL84 both have a 2nd or 3rd degree relationship with both CL102 and CL97)	F	AmorimNatureCommunications2018	published	0	0.320513	Central-Northern Europe Medieval
CL145	Italy	Piedmont, Collegno	Collegno	1345	580-630 CE	Italy_North_EarlyMedieval_1_brother.CL146_son.CL151	R1b1a1b1a1a	0.695823	834988	Italy, Piedmont, Collegno Family D (5 members) (CL151 is the mother of CL145 and CL146. Both brothers have a 2nd or 3rd degree relationship with CL92 and CL93. CL93 is the father of CL92)	M	AmorimNatureCommunications2018	published	0	0.309091	Central-Northern Europe Medieval
CL146	Italy	Piedmont, Collegno	Collegno	1345	580-630 CE	Italy_North_EarlyMedieval_1	R1b1a1b1a1a	0.704638	845566	Italy, Piedmont, Collegno Family D (5 members) (CL151 is the mother of CL145 and CL146. Both brothers have a 2nd or 3rd degree relationship with CL92 and CL93. CL93 is the father of CL92)	M	AmorimNatureCommunications2018	published	0	0.30303	Central-Northern Europe Medieval
CL84	Italy	Piedmont, Collegno	Collegno	1345	580-630 CE	Italy_North_EarlyMedieval_1	R1b1a1b1a1a1c2a	0.682019	818423	Italy, Piedmont, Collegno Family A (5 members) (CL102 is the mother of CL87, and CL87 is the mother of CL83 and CL84. CL83 and CL84 both have a 2nd or 3rd degree relationship with both CL102 and CL97)	M	AmorimNatureCommunications2018	published	0	0.307692	Central-Northern Europe Medieval
CL93	Italy	Piedmont, Collegno	Collegno	1345	580-630 CE	Italy_North_EarlyMedieval_1	R1b1a1b1a1a	0.659452	791342	Italy, Piedmont, Collegno Family D (5 members) (CL151 is the mother of CL145 and CL146. Both brothers have a 2nd or 3rd degree relationship with CL92 and CL93. CL93 is the father of CL92)	M	AmorimNatureCommunications2018	published	0	0.25	Central-Northern Europe Medieval
SZ11.SG	Hungary	Szólád	Szólád	1442	412-604 CE	Hungary_Langobard.SG	R1b1a1b1a1a1c2b2b1a1a	0.958046	1149655	n/a (no relatives detected)	M	AmorimNatureCommunications2018	published	0	0.115385	Central-Northern Europe Medieval
SZ2.SG	Hungary	Szólád	Szólád	1442	412-604 CE	Hungary_Langobard.SG	R1b1a1b1a1a1c2b	0.955848	1147018	n/a (no relatives detected)	M	AmorimNatureCommunications2018	published	0	0.083333	Central-Northern Europe Medieval
SZ4.SG	Hungary	Szólád	Szólád	1442	412-604 CE	Hungary_Langobard.SG	R1b1a1b1a1a	0.958159	1149791	n/a (no relatives detected)	M	AmorimNatureCommunications2018	published	0	0.1	Central-Northern Europe Medieval
CL63	Italy	Piedmont, Collegno	Collegno	1345	580-630 CE	Italy_North_EarlyMedieval_2	I1a3a1~	0.710061	852073	n/a (no relatives detected)	M	AmorimNatureCommunications2018	published	19	0	low clustering
CL47	Italy	Piedmont, Collegno	Collegno	1345	580-630 CE	Italy_North_EarlyMedieval_2	n/a (female)	0.658431	790117	Italy, Piedmont, Collegno Family C (4 members) (CL49 is the father of CL47 and CL53. Both CL47 and CL53 have a 2nd or 3rd degree relationship with CL57)	F	AmorimNatureCommunications2018	published	8	0	low clustering
SZ18	Hungary	Szólád	Szólád	1442	412-604 CE	Hungary_Langobard_o2	E1b1b1a1b2a4b~	0.606169	727403	Hungary, SzпїЅlпїЅd Family B (3 members) (SZ18 has a 2d or 3d relationship to SZ20-SZ23)	M	AmorimNatureCommunications2018	published	14	0	low clustering
SZ5.SG	Hungary	Szólád	Szólád	1442	412-604 CE	Hungary_Langobard.SG	R1b1a1b1a1a2a	0.955433	1146519	n/a (no relatives detected)	M	AmorimNatureCommunications2018	published	16	0	low clustering
SZ15.SG	Hungary	Szólád	Szólád	1442	412-604 CE	Hungary_Langobard.SG	R1a1a1b1a3a1b3e5~	0.958127	1149752	Hungary, SzпїЅlпїЅd Family D (10 members) (SZ24-SZ13-SZ22 have a father-son1-son2 relationship; SZ13-SZ7 have a father-son relationship. As expected from this family structure, the genetics are also consistent with SZ24-SZ7 being 2d or 3d relatives [grandfather-grandson] and SZ22-SZ7 being 2d or 3d relatives [uncle-nephew]. SZ14-SZ8-SZ6 have a sibling relationship. SZ24-SZ12 have a 2d or 3d relat…	M	AmorimNatureCommunications2018	published	14	0	low clustering
SZ9	Hungary	Szólád	Szólád	1442	412-604 CE	Hungary_Langobard	n/a (female)	0.689782	827739	n/a (no relatives detected)	F	AmorimNatureCommunications2018	published	0	0	low clustering
SZ38	Hungary	Szólád	Szólád	1442	412-604 CE	Hungary_Langobard	n/a (female)	0.619488	743386	n/a (no relatives detected)	F	AmorimNatureCommunications2018	published	0	0	low clustering
SZ16	Hungary	Szólád	Szólád	1442	412-604 CE	Hungary_Langobard	R1b1a1b1a1a1c	0.546007	655208	n/a (no relatives detected)	M	AmorimNatureCommunications2018	published	0	0	low clustering
SZ22	Hungary	Szólád	Szólád	1442	412-604 CE	Hungary_Langobard_son.SZ24_brother.SZ22	I2a1b1a2b1a2a2~	0.586093	703311	Hungary, SzпїЅlпїЅd Family D (10 members) (SZ24-SZ13-SZ22 have a father-son1-son2 relationship; SZ13-SZ7 have a father-son relationship. As expected from this family structure, the genetics are also consistent with SZ24-SZ7 being 2d or 3d relatives [grandfather-grandson] and SZ22-SZ7 being 2d or 3d relatives [uncle-nephew]. SZ14-SZ8-SZ6 have a sibling relationship. SZ24-SZ12 have a 2d or 3d relat…	M	AmorimNatureCommunications2018	published	19	0.4	other
SZ23	Hungary	Szólád	Szólád	1442	412-604 CE	Hungary_Langobard	R1b1a1b1a1a1c2b	0.603961	724753	Hungary, SzпїЅlпїЅd Family B (3 members) (SZ18 has a 2d or 3d relationship to SZ20-SZ23)	M	AmorimNatureCommunications2018	published	14	0.166667	other
SZ7	Hungary	Szólád	Szólád	1442	412-604 CE	Hungary_Langobard	I2a1b1a2b1a2a2~	0.628555	754266	Hungary, SzпїЅlпїЅd Family D (10 members) (SZ24-SZ13-SZ22 have a father-son1-son2 relationship; SZ13-SZ7 have a father-son relationship. As expected from this family structure, the genetics are also consistent with SZ24-SZ7 being 2d or 3d relatives [grandfather-grandson] and SZ22-SZ7 being 2d or 3d relatives [uncle-nephew]. SZ14-SZ8-SZ6 have a sibling relationship. SZ24-SZ12 have a 2d or 3d relat…	M	AmorimNatureCommunications2018	published	19	0.5	other
SZ13	Hungary	Szólád	Szólád	1462	424-550 calCE (1579В±25 BP)	Hungary_Langobard_son.SZ24_father.SZ7_brother.SZ22	I2a1b1a2b1a2a2~	0.690267	828320	Hungary, SzпїЅlпїЅd Family D (10 members) (SZ24-SZ13-SZ22 have a father-son1-son2 relationship; SZ13-SZ7 have a father-son relationship. As expected from this family structure, the genetics are also consistent with SZ24-SZ7 being 2d or 3d relatives [grandfather-grandson] and SZ22-SZ7 being 2d or 3d relatives [uncle-nephew]. SZ14-SZ8-SZ6 have a sibling relationship. SZ24-SZ12 have a 2d or 3d relat…	M	AmorimNatureCommunications2018	published	19	0.266667	other
R10618.SG	Poland	ElblД…gHeights,Weklice	Weklice	1789	88-212 calCE (1890В±15 BP, UCIAMS-235938)	Poland_Weklice_WielbarkCulture_Roman.SG	n/a (female)	0.531294	637553	..	F	AntoniobioRxiv2022	published	8	0.428571	Central Europe Late Antiquity/migration Period
R10634.SG	Poland	ElblД…g Heights, Weklice	Weklice	1875	100 BCE - 250 CE	Poland_Weklice_WielbarkCulture_Roman.SG	n/a (female)	0.576415	691698	..	F	AntoniobioRxiv2022	published	8	0.4	Central Europe Late Antiquity/migration Period
R10633.SG	Poland	ElblД…g Heights, Weklice	Weklice	1875	100 BCE - 250 CE	Poland_Weklice_WielbarkCulture_Roman.SG	n/a (female)	0.590827	708992	..	F	AntoniobioRxiv2022	published	8	0.166667	Central Europe Late Antiquity/migration Period
R10625.SG	Poland	ElblД…g Heights, Weklice	Weklice	1875	100 BCE - 250 CE	Poland_Weklice_WielbarkCulture_Roman.SG	n/a (female)	0.534383	641260	..	F	AntoniobioRxiv2022	published	8	0.666667	Central Europe Late Antiquity/migration Period
R10636.SG	Poland	ElblД…g Heights, Weklice	Weklice	1875	100 BCE - 250 CE	Poland_Weklice_WielbarkCulture_Roman.SG	I1a1a1a1a1~	0.544707	653648	..	M	AntoniobioRxiv2022	published	8	0.6	Central Europe Late Antiquity/migration Period
R11391.SG	Poland	ElblД…g Heights, Weklice	Weklice	1875	100 BCE - 250 CE	Poland_Weklice_WielbarkCulture_Roman.SG	G2a2b2a1a1b	0.364378	437254	..	M	AntoniobioRxiv2022	published	8	0.428571	Central Europe Late Antiquity/migration Period
R10626.SG	Poland	ElblД…g Heights, Weklice	Weklice	1875	100 BCE - 250 CE	Poland_Weklice_WielbarkCulture_Roman.SG	R1b1a1b1a1a	0.487595	585114	..	M	AntoniobioRxiv2022	published	8	0.47619	Central Europe Late Antiquity/migration Period
R10631.SG	Poland	ElblД…g Heights, Weklice	Weklice	1875	100 BCE - 250 CE	Poland_Weklice_WielbarkCulture_Roman.SG	n/a (female)	0.426732	512078	..	F	AntoniobioRxiv2022	published	8	0.535714	Central Europe Late Antiquity/migration Period
R10620.SG	Poland	ElblД…g Heights, Weklice	Weklice	1941	43 calBCE - 64 calCE (2000В±15 BP, UCIAMS-237787)	Poland_Weklice_WielbarkCulture_Roman.SG	R1a1a1	0.388519	466223	..	M	AntoniobioRxiv2022	published	8	0.392857	Central Europe Late Antiquity/migration Period
R11550.SG	France	Sarrebourg, Marxberg Necropolis	Marxberg	1609	257-404 calCE (1715В±15 BP, UCIAMS-237601)	France_Sarrebourg_LateAntiquity_oLevant.SG	J2a1a1a2b2a2b2~	0.691655	829986	..	M	AntoniobioRxiv2022	published	8	0.333333	Central Europe Late Antiquity/migration Period
R10836.SG	Lithuania	Kaunas City, MarvelД— Necropolis	Marvelė	1475	400-550 CE	Lithuania_Marvele_Roman.SG	N1a1a1a1a1a1a1b2~	0.450383	540460	..	M	AntoniobioRxiv2022	published	7	0.3	Central-Eastern Europe Medieval
R10832.SG	Lithuania	Kaunas City, MarvelД— Necropolis	Marvelė	1475	400-550 CE	Lithuania_Marvele_Roman.SG	n/a (female)	0.432282	518739	..	F	AntoniobioRxiv2022	published	7	0.166667	Central-Eastern Europe Medieval
R10830.SG	Lithuania	Kaunas City, MarvelД— Necropolis	Marvelė	1512	402-533 calCE (1640В±15 BP, UCIAMS-235919)	Lithuania_Marvele_Roman.SG	n/a (female)	0.504637	605564	..	F	AntoniobioRxiv2022	published	7	0.333333	Central-Eastern Europe Medieval
R3664.SG	Croatia	Umag, Sipar	Sipar	1218	679-823 calCE (1255В±15 BP, UCIAMS-235914)	Croatia_Sipar_Roman.SG	E1b1b1a1b1	0.51529	618348	..	M	AntoniobioRxiv2022	published	7	0.166667	Central-Eastern Europe Medieval
R6759.SG	Serbia	Viminacium, KodKoraba	Viminacium-Kod-Koraba	1789	88-212 calCE (1890В±15 BP, UCIAMS-237805)	Serbia_Viminacium_Roman.SG	R1a1a1b1a2b3a1c2~	0.575717	690861	..	M	AntoniobioRxiv2022	published	7	0.1	Central-Eastern Europe Medieval
R10838.SG	Lithuania	Kaunas City, MarvelД— Necropolis	Marvelė	1475	400-550 CE	Lithuania_Marvele_Roman.SG	N1a1a1a1a1a1a	0.5162	619440	..	M	AntoniobioRxiv2022	published	0	0.266667	Central-Northern Europe Medieval
R11552.SG	France	Sarrebourg, Marxberg Necropolis	Marxberg	1675	100-450 CE	France_Sarrebourg_LateAntiquity.SG	G2a2b2a1a1b1a1a2b1	0.549616	659539	..	M	AntoniobioRxiv2022	published	0	1	Central-Northern Europe Medieval
R3545.SG	Croatia	Gardun, Tilurium	Tilurium	1466	431-542 calCE (1585В±15 BP, UCIAMS-235959)	Croatia_Tilurium_Roman_oCaucasus.SG	n/a (female)	0.517703	621244	..	F	AntoniobioRxiv2022	published	2	0.107143	Eastern Asia/Carpathian IA-EMA
R2207.SG	Slovakia	Zlaté Moravce district, Tesárske MlyЕ€any	Tesárske-Mlyňany	1500	300-600 CE	Slovakia_TesarkeMlynany_Germanic_MigrationPeriod.SG	n/a (female)	0.464549	557459	..	F	AntoniobioRxiv2022	published	0	0	low clustering
R2209.SG	Slovakia	Zlaté Moravce district, Tesárske MlyЕ€any	Tesárske-Mlyňany	1550	200-600 CE	Slovakia_TesarkeMlynany_Germanic_MigrationPeriod.SG	n/a (female)	0.647084	776501	..	F	AntoniobioRxiv2022	published	2	0	low clustering
R10665.SG	Austria	Upper Austria, Wels, Ovilava	Ovilava	1235	660-774 calCE (1315В±15 BP, UCIAMS-237560)	Austria_Ovilava_Roman.SG	R1b1a1b1a1a1c2a1c2	0.815399	978479	..	M	AntoniobioRxiv2022	published	27	0	low clustering
R10666.SG	Austria	Upper Austria, Wels, Ovilava	Ovilava	1241	657-774 calCE (1320В±15 BP, UCIAMS-237561)	Austria_Ovilava_Roman.SG	n/a (female)	0.81758	981096	..	F	AntoniobioRxiv2022	published	27	0	low clustering
R3660.SG	Croatia	Scitarjevo	Scitarjevo	1456	433-560 calCE (1565В±15 BP, UCIAMS-237588)	Croatia_Scitarjevo_Roman_oNorthEurope.SG	I1a2a1~	0.452926	543511	..	M	AntoniobioRxiv2022	published	8	0	low clustering
R9920.SG	Montenegro	Doclea Bjelovine	Doclea-Bjelovine	850	1041-1162 calCE (930В±15 BP, UCIAMS-237786)	Montenegro_Doclea_Roman.SG	n/a (female)	0.488603	586324	..	F	AntoniobioRxiv2022	published	7	0	low clustering
R3482.SG	Montenegro	Doclea Bjelovine	Doclea-Bjelovine	864	1025-1152 calCE (975В±15 BP, UCIAMS-235937)	Montenegro_Doclea_Roman.SG	n/a (female)	0.636008	763210	..	F	AntoniobioRxiv2022	published	7	0	low clustering
R9918.SG	Montenegro	Doclea Bjelovine	Doclea-Bjelovine	892	996-1150 calCE (990В±15 BP, UCIAMS-237784)	Montenegro_Doclea_Roman.SG	J2b2a1a1a1b~	0.522002	626403	..	M	AntoniobioRxiv2022	published	7	0	low clustering
R9919.SG	Montenegro	Doclea Bjelovine	Doclea-Bjelovine	960	900-1024 calCE (1065В±15 BP, UCIAMS-237785)	Montenegro_Doclea_Roman.SG	n/a (female)	0.608928	730714	..	F	AntoniobioRxiv2022	published	7	0	low clustering
R3478.SG	Montenegro	Doclea Bjelovine	Doclea-Bjelovine	1133	709-880 calCE (1220В±15 BP, UCIAMS-235904)	Montenegro_Doclea_Roman.SG	n/a (female)	0.574508	689410	..	F	AntoniobioRxiv2022	published	7	0	low clustering
R2065.SG	France	Metz, Saint-Pierre-aux-Nannains	Saint-Pierre-aux-Nannains	613	1275-1400 CE	Croatia_Metz_GalloRoman.SG	n/a (female)	0.556658	667989	..	F	AntoniobioRxiv2022	published	0	0	low clustering
R2204.SG	Slovakia	Malacky district, Zohor	Zohor	1800	100-200 CE	Slovakia_Zohor_Germanic_Roman.SG	n/a (female)	0.604863	725836	..	F	AntoniobioRxiv2022	published	0	0	low clustering
R6681.SG	Serbia	BeЕЎka, Brest necropolis	Beška-Brest	1609	257-404 calCE (1715В±15 BP, UCIAMS-237796)	Serbia_Beska_Severi_ValentianValen_possible.SG	n/a (female)	0.593614	712337	..	F	AntoniobioRxiv2022	published	7	0	low clustering
R3685.SG	Croatia	VeliД‡	Velić	1450	434-565 calCE (1560В±15 BP, UCIAMS-237594)	Croatia_Velic_Roman.SG	G2a2b2a1a1b1a1a2a1	0.52185	626220	..	M	AntoniobioRxiv2022	published	4	0.666667	Northern Eurasia Medieval
R2058.SG	France	Metz, Sablon	Sablon	1475	400-550 CE	Croatia_Metz_GalloRoman.SG	n/a (female)	0.408934	490721	..	F	AntoniobioRxiv2022	published	4	0.666667	Northern Eurasia Medieval
R3657.SG	Croatia	Osijek, Mursa	Mursa	1668	229-329 calCE (1790В±15 BP, UCIAMS-237566)	Croatia_Mursa_Roman.SG	n/a (female)	0.4065	487800	..	F	AntoniobioRxiv2022	published	4	0.285714	Northern Eurasia Medieval
R2206.SG	Slovakia	Zlaté Moravce district, Tesárske MlyЕ€any	Tesárske-Mlyňany	1500	300-600 CE	Slovakia_TesarkeMlynany_Germanic_MigrationPeriod.SG	R1b1a1a	0.541711	650053	..	M	AntoniobioRxiv2022	published	19	0.166667	other
R10501.SG	Portugal	Cascais, MiroiГ§o	Miroiço	1525	250-600 CE	Portugal_Miroico_LateRoman.SG	R1b1a1b1a1a2a	0.594071	712885	MiroiГ§o Family A (2 Members) (2d: R10501-R10508)	M	AntoniobioRxiv2022	published	20	0.666667	other
R10507.SG	Portugal	Cascais, MiroiГ§o	Miroiço	1525	250-600 CE	Portugal_Miroico_LateRoman.SG	n/a (female)	0.461821	554185	..	F	AntoniobioRxiv2022	published	20	0.5	other
R10506.SG	Portugal	Cascais, MiroiГ§o	Miroiço	1525	250-600 CE	Portugal_Miroico_LateRoman.SG	n/a (female)	0.724894	869873	..	F	AntoniobioRxiv2022	published	20	0.666667	other
R10508.SG	Portugal	Cascais, MiroiГ§o	Miroiço	1587	261-413 calCE (1695В±15 BP, UCIAMS-235890)	Portugal_Miroico_LateRoman.SG	n/a (female)	0.618788	742545	MiroiГ§o Family A (2 Members) (2d: R10501-R10508)	F	AntoniobioRxiv2022	published	20	0.333333	other
R10499.SG	Portugal	Cascais, MiroiГ§o	Miroiço	1609	257-404 calCE (1715В±15 BP, UCIAMS-235892)	Portugal_Miroico_LateRoman_oAfrica.SG	G2a2b2a1a1c	0.758876	910651	..	M	AntoniobioRxiv2022	published	20	1	other
R3473.SG	Lebanon	Chhim	Chhim	1279	650-759 calCE (1345В±15 BP, UCIAMS-235935)	Lebanon_Chhim_Phoenician.SG	n/a (female)	0.498154	597785	..	F	AntoniobioRxiv2022	published	22	1	other
R9823.SG	Lebanon	Chhim	Chhim	1327	599-648 calCE (1440В±15 BP, UCIAMS-235943)	Lebanon_Chhim_Phoenician.SG	E1b1b1a1b2	0.620419	744503	R9818-R9823 are identical	M	AntoniobioRxiv2022	published	22	1	other
R3476.SG	Lebanon	Chhim	Chhim	1431	435-575 calCE (1550В±15 BP, UCIAMS-235945)	Lebanon_Chhim_Phoenician.SG	R1b1a1b	0.580271	696325	R3476-R3477 are identical	M	AntoniobioRxiv2022	published	22	0.666667	other
R3477.SG	Lebanon	Chhim	Chhim	1450	434-565 calCE (1560В±15 BP, UCIAMS-235944)	Lebanon_Chhim_Phoenician.SG	R1b1a1b	0.455888	547065	R3476-R3477 are identical	M	AntoniobioRxiv2022	published	22	0.666667	other
R106.SG	Italy	Crypta Balbi	Crypta-Balbi	1450	400-600 CE	Italy_LA_o2CentralEuropean.SG	n/a (female)	0.657506	789007	n/a (no relatives detected)	F	AntonioGaoMootsScience2019	published	0	0.333333	Central-Northern Europe Medieval
R1286.SG	Italy	Cancelleria	Cancelleria	520	1409-1450 calCE (485В±25 BP, UCIAMS-213635)	Italy_Medieval_EarlyModern_oCentralEuropean.SG	I1a1b1a1e2~	0.665549	798659	n/a (no relatives detected)	M	AntonioGaoMootsScience2019	published	0	0	low clustering
R1288.SG	Italy	Cancelleria	Cancelleria	525	1350-1500 CE	Italy_Medieval_EarlyModern_oCentralEuropean.SG	n/a (female)	0.679607	815528	n/a (no relatives detected)	F	AntonioGaoMootsScience2019	published	0	0	low clustering
R61.SG	Italy	Villa Magna	Villa-Magna	595	1280-1430 CE	Italy_Medieval_EarlyModern_oCentralEuropean.SG	R1b1a1b1a	0.764082	916898	n/a (no relatives detected)	M	AntonioGaoMootsScience2019	published	23	0	low clustering
R31.SG	Italy	Mausoleo di Augusto	Mausoleo-di-Augusto	1538	261-535 calCE (1655В±25 BP, UCIAMS-213627)	Italy_LA_o3CentralEuropean.SG	R1b1a1b1a1a2e	0.850096	1020115	n/a (no relatives detected)	M	AntonioGaoMootsScience2019	published	14	0.333333	other
DA93_noUDG.SG	Kazakhstan	Tian Shan, Central Steppe	Spartak	1126	678-975 calCE (1203В±50 BP, UBA-31208)	Kazakhstan_Medieval_Nomad.SG	R1b1a1a1a	0.658133	789759	n/a (no relatives detected)	M	DamgaardNature2018	published	2	0.133333	Eastern Asia/Carpathian IA-EMA
DA86_noUDG.SG	Kyrgyzstan	Tian Shan, Central Steppe	Boz-Adyr	1461	413-573 calCE (1582В±42 BP, UBA-31204)	Kyrgyzstan_Turk.SG	Q1a2a1	0.294936	353923	n/a (no relatives detected)	M	DamgaardNature2018	published	2	0.206522	Eastern Asia/Carpathian IA-EMA
DA28_noUDG.SG	Kazakhstan	Tian Shan, Central Steppe	Karasuyr	550	1200-1600 CE	Kazakhstan_GoldenHordeAsian.SG	C2a1a3a	0.90292	1083504	n/a (no relatives detected)	M	DamgaardNature2018	published	2	0.2	Eastern Asia/Carpathian IA-EMA
DA92_noUDG.SG	Kazakhstan	Tian Shan, Central Steppe	Kenjekol'	1899	51 calBCE - 204 calCE (1972В±47 BP, UBA-31207)	Kazakhstan_Nomad_IA.SG	R1b1a1a1b	0.24478	293736	n/a (no relatives detected)	M	DamgaardNature2018	published	2	0.47619	Eastern Asia/Carpathian IA-EMA
DA230_noUDG.SG	Kazakhstan	Tian Shan, Central Steppe, Butakty	Butakty-1	908	995-1153 calCE (990В±20 BP, PSUAMS-8993)	Kazakhstan_Karluk_2.SG	J2a1a4b	0.61257	735084	n/a (no relatives detected)	M	DamgaardNature2018	published	2	0.666667	Eastern Asia/Carpathian IA-EMA
DA222_noUDG.SG	Kazakhstan	Tian Shan, Central Steppe, Butakty	Butakty-1	1100	750-950 CE	Kazakhstan_Karluk_1.SG	J2a1a4b	0.894962	1073954	Kazakhstan, Butakty Family A (2 members) (I12115 and I12117 are 2nd or 3rd degree relatives)	M	DamgaardNature2018	published	2	0.198529	Eastern Asia/Carpathian IA-EMA
DA204_noUDG.SG	Kazakhstan	Tian Shan, Central Steppe, Butakty	Butakty-1	1017	886-979 calCE (1135В±15 BP, PSUAMS-9325); 885-1025 calCE (1089В±38 BP, UBA-33607)	Kazakhstan_Karakhanid.SG	J2a1a4b	0.525537	630644	Kazakhstan cross-site Family B (3 members) (brothers: I25993-I25911/DA203.SG | 2d: I12113/DA204.SG-I25993, I12113/DA204.SG-I25911/DA203.SG)	M	DamgaardNature2018	published	2	0.285714	Eastern Asia/Carpathian IA-EMA
DA106_noUDG.SG	Kyrgyzstan	Tian Shan, Central Steppe	Boz-Adyr	735	1161-1272 calCE (833В±34 BP, UBA-31218)	Kyrgyzstan_Medieval_Nomad_o.SG	C	0.395771	474925	n/a (no relatives detected)	M	DamgaardNature2018	published	2	0.166667	Eastern Asia/Carpathian IA-EMA
DA116_noUDG.SG	Kyrgyzstan	Tian Shan, Central Steppe	Boz-Adyr	761	1049-1269 calCE (856В±35 BP, UBA-31221)	Kyrgyzstan_Medieval_Nomad.SG	n/a (female)	0.534207	641049	n/a (no relatives detected)	F	DamgaardNature2018	published	2	0.333333	Eastern Asia/Carpathian IA-EMA
DA118_noUDG.SG	Kyrgyzstan	Tian Shan, Central Steppe	Boz-Adyr	851	1030-1160 calCE (950В±27 BP, UBA-31223)	Kyrgyzstan_Medieval_Nomad.SG	n/a (female)	0.667339	800807	n/a (no relatives detected)	F	DamgaardNature2018	published	2	0.142857	Eastern Asia/Carpathian IA-EMA
DA94_noUDG.SG	Kazakhstan	Tian Shan, Central Steppe	Spartak	1000	600-1300 CE	Kazakhstan_Medieval_Nomad.SG	R1a1a	0.184813	221776	n/a (no relatives detected)	M	DamgaardNature2018	published	2	0.071429	Eastern Asia/Carpathian IA-EMA
DA27_noUDG.SG	Kazakhstan	Tian Shan, Central Steppe	Halvay	1508	265-539 calCE (1641В±33 BP, UBA-31149)	Kazakhstan_Nomad_Hun_Sarmatian.SG	R1a1a1	0.746382	895658	n/a (no relatives detected)	M	DamgaardNature2018	published	2	0.078161	Eastern Asia/Carpathian IA-EMA
DA127_noUDG.SG	Kazakhstan	Tian Shan, Central Steppe	Aktas-unknown-site-1	1616	214-528 calCE (1722В±55 BP, UBA-31229)	Kazakhstan_TianShan_Hun_o.SG	Q2b2a	0.317915	381498	n/a (no relatives detected)	M	DamgaardNature2018	published	2	0.163636	Eastern Asia/Carpathian IA-EMA
DA95_noUDG.SG	Kazakhstan	Tian Shan, Central Steppe	Gregorievka	1596	241-530 calCE (1697В±45 BP, UBA-31209)	Kazakhstan_Nomad_HP.SG	N1a1a1a1a3a2	0.732668	879202	n/a (no relatives detected)	M	DamgaardNature2018	published	2	0.142292	Eastern Asia/Carpathian IA-EMA
DA39_noUDG.SG	Mongolia	Siberia, Tungus & Eastern Steppe	Arkhangai	1942	150 calBCE - 125 calCE (2007В±46 BP, UBA-33599)	Mongolia_Xiongnu_o1.SG	R1a1a1b2a2a~	0.719009	862811	n/a (no relatives detected)	M	DamgaardNature2018	published	2	0.121212	Eastern Asia/Carpathian IA-EMA
DA20_noUDG.SG	Kazakhstan	Tian Shan, Central Steppe	Sjiderti	2224	366-176 calBCE (2203В±27 BP, UBA-31145)	Kazakhstan_Nomad_Hun_Sarmatian.SG	Q1b1a3a~	0.331414	397697	n/a (no relatives detected)	M	DamgaardNature2018	published	1	0.257576	Eurasian steppe IA
DA129_noUDG.SG	Kazakhstan	Tian Shan, Central Steppe	Kyzylasker	2333	539-208 calBCE (2324В±42 BP, UBA-31231)	Kazakhstan_Nomad_IA.SG	R1a1a1b2a2a1c3a1~	0.564918	677901	n/a (no relatives detected)	M	DamgaardNature2018	published	1	0.3	Eurasian steppe IA
DA18_noUDG.SG	Kazakhstan	Tian Shan, Central Steppe	Sjigerkinskoje-2	2549	761-416 calBCE (2463В±45 BP, UBA-31143)	Kazakhstan_Nomad_IA_o.SG	n/a (female)	0.226957	272348	n/a (no relatives detected)	F	DamgaardNature2018	published	1	0.333333	Eurasian steppe IA
DA30_noUDG.SG	Kazakhstan	Central Steppe	Naurzum	1948	96 calBCE - 114 calCE (2013В±32 BP, UBA-31152)	Kazakhstan_Sarmatian.SG	I2a1b1a2a1a1	0.494772	593726	n/a (no relatives detected)	M	DamgaardNature2018	published	1	0.117647	Eurasian steppe IA
DA385_noUDG.SG	Kyrgyzstan	Tian Shan, Central Steppe	Baskya-2	1458	415-575 calCE (1577В±42 BP, UBA-31173)	Kyrgyzstan_TianShan_Hun.SG	R1a1a1b2a2a3b~	0.78945	947340	Kyrgyzstan, Tian Shan, Central Steppe Family B (2 members) (DA385 and DA71 are father and daughter)	M	DamgaardNature2018	published	1	0.095238	Eurasian steppe IA
DA104_noUDG.SG	Kyrgyzstan	Tian Shan, Central Steppe	Uch-Kurbu	1600	1-700 CE	Kyrgyzstan_TianShan_Hun.SG	n/a (female)	0.566092	679310	Kyrgyzstan, Tian Shan, Central Steppe Family C (2 members) (DA104 and DA105 are mother and son)	F	DamgaardNature2018	published	1	0.238095	Eurasian steppe IA
DA96_noUDG.SG	Kyrgyzstan	Tian Shan, Central Steppe	Uch-Kurbu	1608	250-418 calCE (1709В±34 BP, UBA-31210)	Kyrgyzstan_TianShan_Hun.SG	Q1b1a3a1~	0.514514	617417	n/a (no relatives detected)	M	DamgaardNature2018	published	1	0.2	Eurasian steppe IA
DA81_noUDG.SG	Kyrgyzstan	Tian Shan, Central Steppe	Japyryk	1656	166-412 calCE (1770В±50 BP, UBA-31201)	Kyrgyzstan_TianShan_Hun_o.SG	R1b2b2	0.743317	891981	n/a (no relatives detected)	M	DamgaardNature2018	published	1	0.027778	Eurasian steppe IA
DA55_noUDG.SG	Kyrgyzstan	Tian Shan, Central Steppe	Keden	1976	150 calBCE - 67 calCE (2034В±32 BP, UBA-31164)	Kyrgyzstan_TianShan_Saka.SG	R1a1a1b2a2	0.320793	384952	n/a (no relatives detected)	M	DamgaardNature2018	published	1	0.190476	Eurasian steppe IA
DA56_noUDG.SG	Kyrgyzstan	Tian Shan, Central Steppe	Keden-unknown-1	2043	193 calBCE - 10 calCE (2079В±34 BP, UBA-31165)	Kyrgyzstan_TianShan_Saka_o1.SG	R1a1a1b2a2a3b1~	0.672777	807332	n/a (no relatives detected)	M	DamgaardNature2018	published	1	0.287582	Eurasian steppe IA
DA47_noUDG.SG	Kyrgyzstan	Tian Shan, Central Steppe	Keden-unknown-2	2063	344 calBCE - 10 calCE (2093В±43 BP, UBA-31157)	Kyrgyzstan_TianShan_Saka.SG	Q1b1a3a~	0.575913	691096	n/a (no relatives detected)	M	DamgaardNature2018	published	1	0.6	Eurasian steppe IA
DA57_noUDG.SG	Kyrgyzstan	Tian Shan, Central Steppe	Baskya-1	2065	338-1 calBCE (2099В±32 BP, UBA-31166)	Kyrgyzstan_TianShan_Saka.SG	J2a1a4b	0.528048	633658	Kyrgyzstan, Tian Shan, Central Steppe Family A (2 members) (DA57 and DA59 are brothers)	M	DamgaardNature2018	published	1	0.142857	Eurasian steppe IA
DA51_noUDG.SG	Kyrgyzstan	Tian Shan, Central Steppe	Keden	2229	386-178 calBCE (2220В±37 BP, UBA-31160)	Kyrgyzstan_TianShan_Saka.SG	R1a1a1	0.417071	500485	n/a (no relatives detected)	M	DamgaardNature2018	published	1	0.035714	Eurasian steppe IA
DA10_noUDG.SG	Kazakhstan	Tian Shan, Central Steppe	Sjartas	2550	800-400 BCE	Kazakhstan_CentralSaka_o1.SG	n/a (female)	0.386761	464113	n/a (no relatives detected)	F	DamgaardNature2018	published	1	0.27619	Eurasian steppe IA
DA16_noUDG.SG	Kazakhstan	Tian Shan, Central Steppe	Nazar-2	2553	756-416 calBCE (2459В±28 BP, UBA-31141)	Kazakhstan_Central_Saka.SG	R1a1a1b2a2a3b~	0.566176	679411	n/a (no relatives detected)	M	DamgaardNature2018	published	1	0.297101	Eurasian steppe IA
DA13_noUDG.SG	Kazakhstan	Tian Shan, Central Steppe	Taldy-2	2568	767-422 calBCE (2471В±31 BP, UBA-31138)	Kazakhstan_Central_Saka.SG	R1a1a1b2a2a3b~	0.705286	846343	Kazakhstan Family C (2 members) (MJ-51 and DA13 are father and son)	M	DamgaardNature2018	published	1	0.39	Eurasian steppe IA
DA11_noUDG.SG	Kazakhstan	Tian Shan, Central Steppe	Borli	2578	777-423 calBCE (2489В±39 BP, UBA-31137)	Kazakhstan_Central_Saka.SG	n/a (female)	0.332426	398911	n/a (no relatives detected)	F	DamgaardNature2018	published	1	0.2	Eurasian steppe IA
DA19_noUDG.SG	Kazakhstan	Tian Shan, Central Steppe	Karaterekh	2631	810-542 calBCE (2555В±46 BP, UBA-31144)	Kazakhstan_CentralSaka_o2.SG	E1b1b1b2a1	0.275812	330974	n/a (no relatives detected)	M	DamgaardNature2018	published	1	0.107143	Eurasian steppe IA
DA139_noUDG.SG	Russia	Caspian steppe	Chebotarev-5	2300	800 BCE - 100 CE	Russia_Sarmatian.SG	n/a (female)	0.42704	512448	n/a (no relatives detected)	F	DamgaardNature2018	published	1	0.238095	Eurasian steppe IA
DA143_noUDG.SG	Russia	Caspian steppe	Nesvetay-4	2300	800 BCE - 100 CE	Russia_Sarmatian.SG	n/a (female)	0.31146	373752	n/a (no relatives detected)	F	DamgaardNature2018	published	1	0.141026	Eurasian steppe IA
DA134_noUDG.SG	Russia	Caspian steppe	Chebotarev-5	2300	800 BCE - 100 CE	Russia_Sarmatian.SG	R1a1a1b2a2b2b1~	0.269747	323697	n/a (no relatives detected)	M	DamgaardNature2018	published	1	0.288889	Eurasian steppe IA
DA144_noUDG.SG	Russia	Caspian steppe	Chebotarev-5	2300	800 BCE - 100 CE	Russia_Sarmatian.SG	R1a1a1b2a2a3~	0.187806	225367	n/a (no relatives detected)	M	DamgaardNature2018	published	1	0.107143	Eurasian steppe IA
DA26_noUDG.SG	Kazakhstan	Tian Shan, Central Steppe	Bestamak	2300	800 BCE - 100 CE	Kazakhstan_Sarmatian.SG	n/a (female)	0.365681	438817	n/a (no relatives detected)	F	DamgaardNature2018	published	1	0.142857	Eurasian steppe IA
DA2_noUDG.SG	Russia	Siberia, Tungus & Eastern Steppe	Grishkin-Log-1	2817	925-810 calBCE (2725В±31 BP, UBA-31135)	Russia_Tagar.SG	R1a1a1b2a2	0.555284	666341	n/a (no relatives detected)	M	DamgaardNature2018	published	1	0.214286	Eurasian steppe IA
DA8_noUDG.SG	Russia	Siberia, Tungus & Eastern Steppe	Grishkin-Log-1	2850	1000-800 BCE	Russia_Tagar.SG	n/a (female)	0.731443	877732	n/a (no relatives detected)	F	DamgaardNature2018	published	1	0.5	Eurasian steppe IA
DA6_noUDG.SG	Russia	Siberia, Tungus & Eastern Steppe	Grishkin-Log-1	2850	1000-800 BCE	Russia_Tagar.SG	n/a (female)	0.532293	638751	n/a (no relatives detected)	F	DamgaardNature2018	published	1	0.311111	Eurasian steppe IA
DA9_noUDG.SG	Russia	Siberia, Tungus & Eastern Steppe	Grishkin-Log-1	2850	1000-800 BCE	Russia_Tagar.SG	n/a (female)	0.526863	632236	n/a (no relatives detected)	F	DamgaardNature2018	published	1	0.5	Eurasian steppe IA
DA4_noUDG.SG	Russia	Siberia, Tungus & Eastern Steppe	Grishkin-Log-1	2850	1000-800 BCE	Russia_Tagar.SG	Q1b	0.437075	524490	n/a (no relatives detected)	M	DamgaardNature2018	published	1	0.4	Eurasian steppe IA
DA7_noUDG.SG	Russia	Siberia, Tungus & Eastern Steppe	Grishkin-Log-1	2850	1000-800 BCE	Russia_Tagar.SG	R1a1a1b2a2	0.349761	419713	n/a (no relatives detected)	M	DamgaardNature2018	published	1	0.607143	Eurasian steppe IA
DA3_noUDG.SG	Russia	Siberia, Tungus & Eastern Steppe	Grishkin-Log-1	2850	1000-800 BCE	Russia_Tagar.SG	n/a (female)	0.355571	426685	n/a (no relatives detected)	F	DamgaardNature2018	published	1	0.809524	Eurasian steppe IA
DA5_noUDG.SG	Russia	Siberia, Tungus & Eastern Steppe	Grishkin-Log-1	2850	1000-800 BCE	Russia_Tagar.SG	R1a1a1	0.305922	367107	n/a (no relatives detected)	M	DamgaardNature2018	published	1	0.357143	Eurasian steppe IA
DA227_noUDG.SG	Kazakhstan	Tian Shan, Central Steppe, Turgen-2	Turgen-2	2150	300-100 BCE	Kazakhstan_Wusun_LateSaka_o_mother.I11525.SG	n/a (female)	0.544481	653377	Kazakhstan, Tian Shan, Central Steppe, Turgen-2 family A (2 members) DA227-I11525 have a mother-son relationship	F	DamgaardNature2018	published	1	0.190476	Eurasian steppe IA
DA223_noUDG.SG	Kazakhstan	Tian Shan, Central Steppe	Turgen-2	2311	414-211 calBCE (2310В±31 BP, UBA-33604)	Kazakhstan_Wusun.SG	R1a1a1	0.838278	1005934	n/a (no relatives detected)	M	DamgaardNature2018	published	1	0.833333	Eurasian steppe IA
DA38_noUDG.SG	Mongolia	Siberia, Tungus & Eastern Steppe	Hovsgol	2110	345-52 calBCE (2131В±26 BP, UBA-31153)	Mongolia_Xiongnu_o2.SG	n/a (female)	0.840013	1008015	n/a (no relatives detected)	F	DamgaardNature2018	published	1	0.321429	Eurasian steppe IA
DA41_noUDG.SG	Mongolia	Siberia, Tungus & Eastern Steppe	Hovsgol	2148	351-54 calBCE (2147В±27 BP, UBA-31154)	Mongolia_Xiongnu_o2.SG	R1b2b	0.348371	418045	n/a (no relatives detected)	M	DamgaardNature2018	published	1	0.4	Eurasian steppe IA
DA66_noUDG.SG	Kyrgyzstan	Tian Shan, Central Steppe	Baskya-2	1435	431-594 calCE (1546В±33 BP, UBA-31192)	Kyrgyzstan_TianShan_Hun.SG	n/a (female)	0.237315	284778	n/a (no relatives detected)	F	DamgaardNature2018	published	1	0.166667	Eurasian steppe IA
DA121_noUDG.SG	Kazakhstan	Tian Shan, Central Steppe	Kok-Mardan	1588	250-527 calCE (1687В±37 BP, UBA-31224)	Kazakhstan_Kangju.SG	n/a (female)	0.375407	450488	n/a (no relatives detected)	F	DamgaardNature2018	published	1	0.066667	Eurasian steppe IA
DA71_noUDG.SG	Kyrgyzstan	Tian Shan, Central Steppe	Baskya-2	1627	246-405 calCE (1734В±32 BP, UBA-31196)	Kyrgyzstan_TianShan_Hun.SG_daughter.DA385.SG	n/a (female)	0.445876	535051	Kyrgyzstan, Tian Shan, Central Steppe Family B (2 members) (DA385 and DA71 are father and daughter)	F	DamgaardNature2018	published	1	0.166667	Eurasian steppe IA
DA123_noUDG.SG	Kazakhstan	Tian Shan, Central Steppe	Kok-Mardan	1700	50-450 CE	Kazakhstan_Kangju.SG	n/a (female)	0.456878	548254	n/a (no relatives detected)	F	DamgaardNature2018	published	1	0.066667	Eurasian steppe IA
DA105_noUDG.SG	Kyrgyzstan	Tian Shan, Central Steppe	Uch-Kurbu	1739	125-321 calCE (1833В±32 BP, UBA-31217)	Kyrgyzstan_TianShan_Hun.SG_son.DA104.SG	Q1a2a1	0.349253	419104	Kyrgyzstan, Tian Shan, Central Steppe Family C (2 members) (DA104 and DA105 are mother and son)	M	DamgaardNature2018	published	1	0.266667	Eurasian steppe IA
DA220_noUDG.SG	Kazakhstan	Tian Shan, Central Steppe, Turgen-2	Turgen-2	2201	500-1 BCE	Kazakhstan_Wusun.SG	N	0.280546	336655	n/a (no relatives detected)	M	DamgaardNature2018	published	1	0.1	Eurasian steppe IA
DA49_noUDG.SG	Kyrgyzstan	Tian Shan, Central Steppe	Keden	2209	376-119 calBCE (2186В±35 BP, UBA-31158)	Kyrgyzstan_TianShan_Saka.SG	R1a1a1	0.227655	273186	n/a (no relatives detected)	M	DamgaardNature2018	published	1	0.111111	Eurasian steppe IA
DA50_noUDG.SG	Kyrgyzstan	Tian Shan, Central Steppe	Keden	2300	650-50 BCE	Kyrgyzstan_TianShan_Saka.SG	n/a (female)	0.4623	554760	n/a (no relatives detected)	F	DamgaardNature2018	published	1	0.055556	Eurasian steppe IA
DA14_noUDG.SG	Kazakhstan	Tian Shan, Central Steppe	Karashoky-1	2557	767-419 calBCE (2468В±39 BP, UBA-31139)	Kazakhstan_Central_Saka.SG	n/a (female)	0.381549	457859	n/a (no relatives detected)	F	DamgaardNature2018	published	1	0.341667	Eurasian steppe IA
DA15_noUDG.SG	Kazakhstan	Tian Shan, Central Steppe	Karashoky-6	2557	769-418 calBCE (2470В±43 BP, UBA-31140)	Kazakhstan_Central_Saka.SG	R1a1a1	0.172983	207579	n/a (no relatives detected)	M	DamgaardNature2018	published	1	0.161905	Eurasian steppe IA
DA124_noUDG.SG	Kazakhstan	Tian Shan, Central Steppe	Issyk-City	1245	648-775 calCE (1332В±32 BP, UBA-31226)	Kazakhstan_Medieval_Nomad.SG	J2a2a1a1a~	0.16736	200832	n/a (no relatives detected)	M	DamgaardNature2018	published	2	0	low clustering
DA87_noUDG.SG	Kazakhstan	Tian Shan, Central Steppe	Grigor'yevka-4	1259	605-775 calCE (1352В±45 BP, UBA-31205)	Kazakhstan_Kimak.SG	R1b1a1a1a	0.174822	209786	n/a (no relatives detected)	M	DamgaardNature2018	published	2	0	low clustering
DA99_noUDG.SG	Kyrgyzstan	Tian Shan, Central Steppe	Kyzyl-Too	757	1046-1278 calCE (841В±50 BP, UBA-31212)	Kyrgyzstan_Medieval_Nomad.SG	n/a (female)	0.631964	758357	n/a (no relatives detected)	F	DamgaardNature2018	published	2	0	low clustering
DA100_noUDG.SG	Kyrgyzstan	Tian Shan, Central Steppe	Uch-Kurbu	1615	235-425 calCE (1719В±48 BP, UBA-31213)	Kyrgyzstan_TianShan_Hun.SG	R1a1a1b2a2a3~	0.767552	921063	n/a (no relatives detected)	M	DamgaardNature2018	published	1	0	low clustering
DA177_noUDG.SG	Kazakhstan	Tian Shan, Central Steppe	Komaricyno	1600	200-500 CE	Kazakhstan_Nomad_HP.SG	n/a (female)	0.825525	990630	n/a (no relatives detected)	F	DamgaardNature2018	published	2	0	low clustering
DA141_noUDG.SG	Russia	Caspian steppe	Nesvetay-2	2300	800 BCE - 100 CE	Russia_Sarmatian.SG	Q1b1a3a~	0.247702	297242	n/a (no relatives detected)	M	DamgaardNature2018	published	1	0	low clustering
DA52_noUDG.SG	Kyrgyzstan	Tian Shan, Central Steppe	Keden	1472	411-547 calCE (1606В±33 BP, UBA-31161)	Kyrgyzstan_TianShan_Hun.SG	R1a1a1b2a2b1d1~	0.288862	346634	n/a (no relatives detected)	M	DamgaardNature2018	published	1	0	low clustering
DA74_noUDG.SG	Kyrgyzstan	Tian Shan, Central Steppe	Baskya-2	1492	264-555 calCE (1624В±46 BP, UBA-31199)	Kyrgyzstan_TianShan_Hun.SG	Q1a2a1a~	0.497158	596590	n/a (no relatives detected)	M	DamgaardNature2018	published	1	0	low clustering
DA73_noUDG.SG	Kyrgyzstan	Tian Shan, Central Steppe	Baskya-2	1618	236-421 calCE (1723В±48 BP, UBA-31198)	Kyrgyzstan_TianShan_Hun.SG	Q1b1a3a1~	0.358662	430394	n/a (no relatives detected)	M	DamgaardNature2018	published	2	0	low clustering
DA226_noUDG.SG	Kazakhstan	Tian Shan, Central Steppe	Konyrtobe	1700	50-450 CE	Kazakhstan_Kangju.SG	n/a (female)	0.287015	344418	n/a (no relatives detected)	F	DamgaardNature2018	published	1	0	low clustering
DA53_noUDG.SG	Kyrgyzstan	Tian Shan, Central Steppe	Keden	2372	541-266 calBCE (2344В±34 BP, UBA-31162)	Kyrgyzstan_TianShan_Saka_o2.SG	n/a (female)	0.247922	297507	n/a (no relatives detected)	F	DamgaardNature2018	published	1	0	low clustering
DA89_noUDG.SG	Kazakhstan	Tian Shan, Central Steppe	Beregovaya	1231	645-822 calCE (1315В±45 BP, UBA-31206)	Kazakhstan_Turk.SG	R1a1a2~	0.194403	233283	n/a (no relatives detected)	M	DamgaardNature2018	published	12	0.166667	other
DA142_noUDG.SG	Russia	Caspian steppe	Kamyshevkha-10	1000	600-1300 CE	Russia_Medieval_Nomad.SG	R1a1a1b2a2b2b~	0.584196	701035	n/a (no relatives detected)	M	DamgaardNature2018	published	12	0.066667	other
DA228_noUDG.SG	Kazakhstan	Tian Shan, Central Steppe	..	1350	300-900 CE	Kazakhstan_Turk.SG	O1b1a1b1a1b1	0.843381	1012057	n/a (no relatives detected)	M	DamgaardNature2018	published	3	0.666667	Urals-Carpathian EMA
DA23_noUDG.SG	Kazakhstan	Tian Shan, Central Steppe	Lisakovsk-1	840	1036-1206 calCE (920В±25 BP, UBA-31146)	Kazakhstan_Kipchak2.SG	C2a1a	0.769052	922862	n/a (no relatives detected)	M	DamgaardNature2018	published	3	0.2	Urals-Carpathian EMA
MA2196_noUDG.SG	Turkey	Kalehöyük	Kalehöyük	450	1400-1600 CE	Turkey_Ottoman_Turkish_Caucasian_possible.SG	n/a (female)	0.181409	217691	n/a (no relatives detected)	F	DamgaardScience2018	published	12	0.1	other
CE003.SG	United Kingdom	England, Derbyshire, Carsington Pasture Cave	Carsington-Pasture-Cave	2553	758-416 calBCE (2460В±30 BP; OxA-29233)	England_Derbyshire_IA.SG	n/a (female)	0.229785	275742	n/a (no relatives detected)	F	DuliasPNAS2022	published	5	0	low clustering
TSK-A-26_38_noUDG.SG	Iceland	Skeljastadir	Skeljastadir	825	1050-1200 CE	Iceland_Early_Christian.SG	R1a1a1b1a3a1a10~	0.305936	367123	n/a (no relatives detected)	M	EbenesersdottirScience2018	published	26	0	low clustering
STT-A-2_38_noUDG.SG	Iceland	Straumur	Straumur	1000	900-1000 CE	Iceland_Pre_Christian.SG	R1b1a1b1a1a2c1	0.942948	1131538	n/a (no relatives detected)	M	EbenesersdottirScience2018	published	4	0	low clustering
VDP-A-6_38_noUDG.SG	Iceland	Vatnsdalur	Vatnsdalur	1000	850-1050 CE	Iceland_Pre_Christian.SG	R1a1a1b1a3a1b~	0.613163	735795	n/a (no relatives detected)	M	EbenesersdottirScience2018	published	4	0	low clustering
FSS-A-1_38_noUDG.SG	Iceland	Fremri-Svartardalur	Fremri-Svartardalur	1015	870-1000 CE	Iceland_Pre_Christian.SG	n/a (female)	0.406339	487607	n/a (no relatives detected)	F	EbenesersdottirScience2018	published	4	0	low clustering
HSJ-A-1_38_noUDG.SG	Iceland	Hrolfsstadir	Hrolfsstadir	1015	870-1000 CE	Iceland_Pre_Christian.SG	I1a1b1a4a2f1a1a7~	0.956737	1148084	n/a (no relatives detected)	M	EbenesersdottirScience2018	published	4	0	low clustering
SBT-A-1_38_noUDG.SG	Iceland	Smyrlaberg	Smyrlaberg	1015	870-1000 CE	Iceland_Pre_Christian.SG	I1a2a1a1a	0.884987	1061984	n/a (no relatives detected)	M	EbenesersdottirScience2018	published	4	0	low clustering
TGS-A-1_38_noUDG.SG	Iceland	Tunga I Gönguskördum	Tunga-1-Gönguskördum	854	1025-1160 calCE (960В±30 BP, Beta-)	Iceland_Pre_Christian.SG	R1b1a1b1a1a2d1a1	0.395321	474385	n/a (no relatives detected)	M	EbenesersdottirScience2018	published	4	0.064103	Northern Eurasia Medieval
KNS-A-1_38_noUDG.SG	Iceland	Karlsnes	Karlsnes	950	950-1050 CE	Iceland_Pre_Christian.SG	R1b1a1b1a1a	0.214882	257859	n/a (no relatives detected)	M	EbenesersdottirScience2018	published	4	0.133333	Northern Eurasia Medieval
DAV-A-8_38_noUDG.SG	Iceland	Dalvik, Brimnes	Dalvík-Brimnes	1000	900-1000 CE	Iceland_Pre_Christian.SG	n/a (female)	0.824559	989471	Iceland, Dalvik, Brimnes Family A (2 members) (DAV-A8--DAV-A9 have a mother-son relationship)	F	EbenesersdottirScience2018	published	4	0.3	Northern Eurasia Medieval
VDP-A-5_38_noUDG.SG	Iceland	Vatnsdalur	Vatnsdalur	1000	850-1050 CE	Iceland_Pre_Christian.SG	n/a (female)	0.706823	848187	n/a (no relatives detected)	F	EbenesersdottirScience2018	published	4	0.178571	Northern Eurasia Medieval
VDP-A-7_38_noUDG.SG	Iceland	Vatnsdalur	Vatnsdalur	1000	850-1050 CE	Iceland_Pre_Christian.SG	R1b1a1b1a1a	0.405381	486457	n/a (no relatives detected)	M	EbenesersdottirScience2018	published	4	0.022222	Northern Eurasia Medieval
SVK-A-1_38_noUDG.SG	Iceland	Svinadalur	Svinadalur	1015	870-1000 CE	Iceland_Pre_Christian.SG	I1	0.284139	340967	n/a (no relatives detected)	M	EbenesersdottirScience2018	published	4	0.107143	Northern Eurasia Medieval
YGS-B-2_38_noUDG.SG	Iceland	Ytra-Gardshorn	Ytra-Gardshorn	1015	870-1000 CE	Iceland_Pre_Christian.SG	n/a (sex unknown)	0.652365	782838	n/a (no relatives detected)	U	EbenesersdottirScience2018	published	4	0.1	Northern Eurasia Medieval
SSG-A-4_38_noUDG.SG	Iceland	Silastadir	Silastadir	1025	850-1000 CE	Iceland_Pre_Christian.SG	n/a (female)	0.914748	1097698	n/a (no relatives detected)	F	EbenesersdottirScience2018	published	4	0.066667	Northern Eurasia Medieval
MS20.SG	Russia	Trans-Ural, Chelyabinsk, Uyelgi	Uelgi	1100	800-900 CE	Trans-Urals_KH	..	0.660393	792472	n/a (no relatives detected)	U	GerberSciAdv2024	published	3	0.374747	Urals-Carpathian EMA
I20799	Hungary	Derecske-Hosszú lapos	Derecske-Hosszú-lapos	1200	700-800 CE	Hungary_Transtisza_LAvar	E1b1b1a1b1a10b2	0.697382	836858	n/a (no relatives detected)	M	GnecchiRusconeCell2022	published	11	0.133333	Central-Eastern Europe Medieval
A181028	Hungary	Transtisza region, Hajdúnánás-Fürj-halom-dűlő 2. site, M3/40A	Hajdúnánás-Fürj-halom-dűlő-2-M3/40A	1550	350-450 CE	Hungary_Transtisza_LSarmation_EHun	Q1a2a1a~	0.857179	1028615	n/a (no relatives detected)	M	GnecchiRusconeCell2022	published	7	0.166667	Central-Eastern Europe Medieval
A1801	Hungary	Danube-Tisza Interfluve, Budapest-Csepel-Kavicsbánya	Budapest-Csepel-Kavicsbánya	1300	630-670 CE	Hungary_DanubeTisza_EAvar	N1a1a1a	0.82908	994896	n/a (no relatives detected)	M	GnecchiRusconeCell2022	published	2	0.203333	Eastern Asia/Carpathian IA-EMA
A1823	Hungary	Danube-Tisza Interfluve, Kecskemét-Sallai út	Kecskemét-Sallai-út	1300	630-670 CE	Hungary_DanubeTisza_EAvar	G2a1a1a1a1a1a1	0.724912	869895	n/a (no relatives detected)	M	GnecchiRusconeCell2022	published	2	0.274854	Eastern Asia/Carpathian IA-EMA
A1802	Hungary	Danube-Tisza Interfluve, Kunbábony	Kunbábony	1300	630-670 CE	Hungary_DanubeTisza_EAvar	N1a1a1a1a3a2	0.645274	774329	n/a (no relatives detected)	M	GnecchiRusconeCell2022	published	2	0.174194	Eastern Asia/Carpathian IA-EMA
A1817	Hungary	Danube-Tisza Interfluve, Kunpeszér - Felsőpeszéri út	Kunpeszér-Felsőpeszéri-út	1300	630-670 CE	Hungary_DanubeTisza_Eavar_o	I2a1b1a2b1	0.792339	950807	n/a (no relatives detected)	M	GnecchiRusconeCell2022	published	2	0.205882	Eastern Asia/Carpathian IA-EMA
A1821	Hungary	Danube-Tisza Interfluve, Kunpeszér - Felsőpeszéri út	Kunpeszér-Felsőpeszéri-út	1300	630-670 CE	Hungary_DanubeTisza_EAvar	R1b1a1b1a1a2	0.582432	698918	n/a (no relatives detected)	M	GnecchiRusconeCell2022	published	2	0.188034	Eastern Asia/Carpathian IA-EMA
A1822	Hungary	Danube-Tisza Interfluve, Kunpeszér - Felsőpeszéri út	Kunpeszér-Felsőpeszéri-út	1300	630-670 CE	Hungary_DanubeTisza_EAvar	N1a1a1a1a3a	0.833604	1000325	n/a (no relatives detected)	M	GnecchiRusconeCell2022	published	2	0.177536	Eastern Asia/Carpathian IA-EMA
A1816	Hungary	Danube-Tisza Interfluve, Kunpeszér - Felsőpeszéri út	Kunpeszér-Felsőpeszéri-út	1300	630-670 CE	Hungary_DanubeTisza_EAvar	n/a (female)	0.818483	982180	n/a (no relatives detected)	F	GnecchiRusconeCell2022	published	2	0.173387	Eastern Asia/Carpathian IA-EMA
A1818	Hungary	Danube-Tisza Interfluve, Kunpeszér - Felsőpeszéri út	Kunpeszér-Felsőpeszéri-út	1300	630-670 CE	Hungary_DanubeTisza_EAvar	n/a (female)	0.790395	948474	n/a (no relatives detected)	F	GnecchiRusconeCell2022	published	2	0.098925	Eastern Asia/Carpathian IA-EMA
A1819	Hungary	Danube-Tisza Interfluve, Petőfiszállás	Petőfiszállás	1300	630-670 CE	Hungary_DanubeTisza_EAvar	N1a1a1a1a3a2	0.878147	1053776	n/a (no relatives detected)	M	GnecchiRusconeCell2022	published	2	0.205706	Eastern Asia/Carpathian IA-EMA
A1805	Hungary	Transtisza region, Szarvas -Kovács-halom site 8/1	Szarvas-Kovács-halom-8/1	1300	630-670 CE	Hungary_Transtisza_EAvar	n/a (female)	0.507934	609521	n/a (no relatives detected)	F	GnecchiRusconeCell2022	published	2	0.045455	Eastern Asia/Carpathian IA-EMA
A1806	Hungary	Transtisza region, Szarvas -Kovács-halom site 8/1	Szarvas-Kovács-halom-8/1	1300	630-670 CE	Hungary_Transtisza_EAvar	n/a (female)	0.710452	852543	n/a (no relatives detected)	F	GnecchiRusconeCell2022	published	2	0.257143	Eastern Asia/Carpathian IA-EMA
A1807	Hungary	Transtisza region, Szarvas -Kovács-halom site 8/1	Szarvas-Kovács-halom-8/1	1300	630-670 CE	Hungary_Transtisza_EAvar	I1	0.880192	1056231	n/a (no relatives detected)	M	GnecchiRusconeCell2022	published	2	0.136364	Eastern Asia/Carpathian IA-EMA
A1804	Hungary	Transtisza region, Szarvas -Kovács-halom site 8/1	Szarvas-Kovács-halom-8/1	1300	630-670 CE	Hungary_Transtisza_EAvar	Q1a2a1	0.86803	1041636	n/a (no relatives detected)	M	GnecchiRusconeCell2022	published	2	0.097884	Eastern Asia/Carpathian IA-EMA
I18743	Hungary	Albertirsa site 22	Albertirsa-22	1313	625-650 CE	Hungary_DanubeTisza_EAvar	n/a (female)	0.583361	700033	n/a (no relatives detected)	F	GnecchiRusconeCell2022	published	2	0.138462	Eastern Asia/Carpathian IA-EMA
I16812	Hungary	Derecske, Bikás-dűlő	Derecske-Bikás-dűlő	1325	600-650 CE	Hungary_Transtisza_EAvar	Q1a2a1a~	0.656462	787754	n/a (no relatives detected)	M	GnecchiRusconeCell2022	published	2	0.142857	Eastern Asia/Carpathian IA-EMA
I20800	Hungary	Derecske-Karakas dűlő	Derecske-Karakas-dűlő-unknown-site-2	1325	600-650 CE	Hungary_Transtisza_EAvar	R1a1a1b2a2a3b~	0.707737	849284	n/a (no relatives detected)	M	GnecchiRusconeCell2022	published	2	0.277778	Eastern Asia/Carpathian IA-EMA
I20801	Hungary	Derecske-Karakas dűlő	Derecske-Karakas-dűlő-unknown-site-2	1325	600-650 CE	Hungary_Transtisza_EAvar	n/a (female)	0.661575	793890	n/a (no relatives detected)	F	GnecchiRusconeCell2022	published	2	0.142857	Eastern Asia/Carpathian IA-EMA
I16744	Hungary	Hajdúböszörmény Homokbánya IV	Hajdúböszörmény-Homokbánya-4	1325	600-650 CE	Hungary_Transtisza_EAvar	n/a (female)	0.652222	782666	n/a (no relatives detected)	F	GnecchiRusconeCell2022	published	2	0.089744	Eastern Asia/Carpathian IA-EMA
A1824	Hungary	South Transdanubia, Kölked -Feketekapu	Kölked-Feketekapu	1325	600-650 CE	Hungary_SouthTransdanubia_Eavar_1	Q1a2a1	0.801182	961418	n/a (no relatives detected)	M	GnecchiRusconeCell2022	published	2	0.133333	Eastern Asia/Carpathian IA-EMA
I18174	Hungary	Tiszapüspöki- Holt Tisza part 17/a	Tiszapüspöki-Holt-Tisza-17a	1350	550-650 CE	Hungary_Tiszaregion_EAvar	R1a1a1b2a2a3c2~	0.501356	601627	n/a (no relatives detected)	M	GnecchiRusconeCell2022	published	2	0.104762	Eastern Asia/Carpathian IA-EMA
A1809	Hungary	Danube-Tisza Interfluve, Kunszállás-Fülöpjakab	Kunszállás-Fülöpjakab	1175	750-800 CE	Hungary_DanubeTisza_LAvar	n/a (female)	0.768598	922317	n/a (no relatives detected)	F	GnecchiRusconeCell2022	published	2	0.205882	Eastern Asia/Carpathian IA-EMA
A1814	Hungary	Danube-Tisza Interfluve, Kunszállás-Fülöpjakab	Kunszállás-Fülöpjakab	1175	750-800 CE	Hungary_DanubeTisza_LAvar	R1a1a1	0.863667	1036400	n/a (no relatives detected)	M	GnecchiRusconeCell2022	published	2	0.4	Eastern Asia/Carpathian IA-EMA
A1811	Hungary	Danube-Tisza Interfluve, Kunszállás-Fülöpjakab	Kunszállás-Fülöpjakab	1200	700-800 CE	Hungary_DanubeTisza_MLAvar	n/a (female)	0.76066	912792	n/a (no relatives detected)	F	GnecchiRusconeCell2022	published	2	0.255385	Eastern Asia/Carpathian IA-EMA
A1810	Hungary	Danube-Tisza Interfluve, Kunszállás-Fülöpjakab	Kunszállás-Fülöpjakab	1200	700-800 CE	Hungary_DanubeTisza_LAvar	n/a (female)	0.805932	967119	Hungary cross-site Family B (2 members) (2/3d: KFP-7-A1810)	F	GnecchiRusconeCell2022	published	2	0.246154	Eastern Asia/Carpathian IA-EMA
A1815	Hungary	Danube-Tisza Interfluve, Kunszállás-Fülöpjakab	Kunszállás-Fülöpjakab	1200	700-800 CE	Hungary_DanubeTisza_LAvar	N1a1a1a1a3a	0.774649	929579	n/a (no relatives detected)	M	GnecchiRusconeCell2022	published	2	0.367589	Eastern Asia/Carpathian IA-EMA
I20798	Hungary	Derecske-Hosszú lapos	Derecske-Hosszú-lapos	1200	700-800 CE	Hungary_Transtisza_LAvar	n/a (female)	0.699908	839890	n/a (no relatives detected)	F	GnecchiRusconeCell2022	published	2	0.166667	Eastern Asia/Carpathian IA-EMA
I18225	Hungary	Albertirsa-Szentmártoni ut	Albertirsa-Szentmártoni-ut	1225	700-750 CE	Hungary_DanubeTisza_LAvar	n/a (female)	0.64544	774528	n/a (no relatives detected)	F	GnecchiRusconeCell2022	published	2	0.178462	Eastern Asia/Carpathian IA-EMA
I18222	Hungary	Albertirsa-Szentmártoni ut	Albertirsa-Szentmártoni-ut	1225	700-750 CE	Hungary_DanubeTisza_LAvar	N1a1a1a1a3a	0.643064	771677	n/a (no relatives detected)	M	GnecchiRusconeCell2022	published	2	0.205882	Eastern Asia/Carpathian IA-EMA
A1813	Hungary	Danube-Tisza Interfluve, Kunszállás-Fülöpjakab	Kunszállás-Fülöpjakab	1250	600-800 CE	Hungary_DanubeTisza_LAvar	N1a1a1a1a3a2	0.726418	871702	n/a (no relatives detected)	M	GnecchiRusconeCell2022	published	2	0.307971	Eastern Asia/Carpathian IA-EMA
I18742	Hungary	Albertirsa site 22	Albertirsa-22	1250	650-750 CE	Hungary_DanubeTisza_MAvar	n/a (female)	0.56086	673032	n/a (no relatives detected)	F	GnecchiRusconeCell2022	published	2	0.142857	Eastern Asia/Carpathian IA-EMA
I18224	Hungary	Albertirsa-Szentmártoni ut	Albertirsa-Szentmártoni-ut	1250	650-750 CE	Hungary_DanubeTisza_MLAvar	N1a1a1a1a3a	0.640742	768891	Albertirsa-Szentmв€љВ°rtoni ut Family A (2 members) (1/2d: I29706-I18224)	M	GnecchiRusconeCell2022	published	2	0.2	Eastern Asia/Carpathian IA-EMA
I18223	Hungary	Albertirsa-Szentmártoni ut	Albertirsa-Szentmártoni-ut	1250	650-750 CE	Hungary_DanubeTisza_MLAvar	n/a (female)	0.606048	727258	n/a (no relatives detected)	F	GnecchiRusconeCell2022	published	2	0.157143	Eastern Asia/Carpathian IA-EMA
A1812	Hungary	Danube-Tisza Interfluve, Kunszállás-Fülöpjakab	Kunszállás-Fülöpjakab	1300	630-670 CE	Hungary_DanubeTisza_MAvar	I1	0.752937	903524	n/a (no relatives detected)	M	GnecchiRusconeCell2022	published	2	0.230769	Eastern Asia/Carpathian IA-EMA
I16752	Hungary	Visonta Nagycsapás	Visonta-Nagycsapás	1200	700-800 CE	Hungary_NorthHungaryMountains_LAvar	R1b1a1b1b3a1a	0.63805	765660	n/a (no relatives detected)	M	GnecchiRusconeCell2022	published	7	0	low clustering
I16753	Hungary	Visonta Nagycsapás	Visonta-Nagycsapás	1200	700-800 CE	Hungary_NorthHungaryMountains_LAvar	R1b1a1b1b3a1a	0.644831	773797	n/a (no relatives detected)	M	GnecchiRusconeCell2022	published	7	0	low clustering
A181018	Hungary	Danube-Tisza Interfluve, Kecskemét-Mindszenti-dűlő	Kecskemét-Mindszenti-dűlő-2	1500	400-500 CE	Hungary_DanubeTisza_LSarmation_EHun_oWest	n/a (female)	0.873757	1048508	n/a (no relatives detected)	F	GnecchiRusconeCell2022	published	0	0	low clustering
A181029	Hungary	North Transdanubia, ГЃrpás-Dombiföld- Szérüskert	Árpás-Dombiföld-Szérűskert	1500	400-500 CE	Hungary_NorthTransdanubia_Hun	R1a1a1b2a2b2b~	0.829589	995507	n/a (no relatives detected)	M	GnecchiRusconeCell2022	published	29	0	low clustering
A181026	Hungary	Transtisza region, Hajdúnánás-Fürj-halom-dűlő 2. site, M3/40A	Hajdúnánás-Fürj-halom-dűlő-2-M3/40A	1550	350-450 CE	Hungary_Transtisza_LSarmation_EHun	n/a (female)	0.881288	1057546	n/a (no relatives detected)	F	GnecchiRusconeCell2022	published	12	0.333333	other
CHK004	Kyrgyzstan	Issyk-Kul Region, Chilpek Village, Chilpek Burial Grounds, mound 4	Chilpek	1129	709-884 calCE (1213В±21 BP)	Kyrgyzstan_Saka_IA_o	J2a2a1a~	0.505637	606764	n/a (no relatives detected)	M	GnecchiRusconeScienceAdvances2021	published	2	0.2	Eastern Asia/Carpathian IA-EMA
KKB001	Kazakhstan	East Kazakhstan, Karakaba River Valley, Karakaba, mound 9	Karakaba	1109	772-891 calCE (1185В±18 BP)	Kazakhstan_Sarmatian_Turk_IA	J2a2a1a1a~	0.80597	967164	n/a (no relatives detected)	M	GnecchiRusconeScienceAdvances2021	published	2	0.222222	Eastern Asia/Carpathian IA-EMA
KKB002	Kazakhstan	East Kazakhstan, Karakaba River Valley, Karakaba, mound 11	Karakaba	1250	600-800 CE	Kazakhstan_Sarmatian_Turk_IA	R1a1a1b2a2a3b~	0.824879	989855	n/a (no relatives detected)	M	GnecchiRusconeScienceAdvances2021	published	2	0.10989	Eastern Asia/Carpathian IA-EMA
BRE011	Kazakhstan	Central Kazakhstan, Berel Necropolis, object 90	Berel	1615	251-410 calCE (1720В±25 BP)	Kazakhstan_Berel_IA	Q1a2a1a~	0.752709	903251	n/a (no relatives detected)	M	GnecchiRusconeScienceAdvances2021	published	2	0.273333	Eastern Asia/Carpathian IA-EMA
BRE004	Kazakhstan	Central Kazakhstan, Berel Necropolis, object 69	Berel	1627	253-402 calCE (1728К±13 BP)	Kazakhstan_Berel_IA	Q1a2a1a~	0.809237	971084	n/a (no relatives detected)	M	GnecchiRusconeScienceAdvances2021	published	2	0.205645	Eastern Asia/Carpathian IA-EMA
BRE008	Kazakhstan	Central Kazakhstan, Berel Necropolis, object 90A	Berel	1629	252-402 calCE (1730К±13 BP)	Kazakhstan_Berel_IA_o3	n/a (female)	0.816138	979366	n/a (no relatives detected)	F	GnecchiRusconeScienceAdvances2021	published	2	0.095385	Eastern Asia/Carpathian IA-EMA
BRE014	Kazakhstan	Central Kazakhstan, Berel Necropolis, object 68, no. 1	Berel	1630	250-402 calCE (1733К±18 BP)	Kazakhstan_Berel_IA_o3	R1a1a1b2a2a3c2~	0.800838	961006	n/a (no relatives detected)	M	GnecchiRusconeScienceAdvances2021	published	2	0.124183	Eastern Asia/Carpathian IA-EMA
BRE007	Kazakhstan	Central Kazakhstan, Berel Necropolis, object 76	Berel	1667	234-326 calCE (1789К±13 BP)	Kazakhstan_Berel_IA_o2	n/a (female)	0.790597	948716	n/a (no relatives detected)	F	GnecchiRusconeScienceAdvances2021	published	2	0.210526	Eastern Asia/Carpathian IA-EMA
BRE013	Kazakhstan	Central Kazakhstan, Berel Necropolis, object 68, no. 2	Berel	1716	132-323 calCE (1821В±21 BP)	Kazakhstan_Berel_IA	Q1b1a3	0.802016	962419	n/a (no relatives detected)	M	GnecchiRusconeScienceAdvances2021	published	2	0.336842	Eastern Asia/Carpathian IA-EMA
KNT004	Kazakhstan	South Kazakhstan, Otrar, Konyrtobe Burial Ground, mound 1	Konyrtobe	1653	242-342 calCE (1762К±14 BP)	Kazakhstann_OtrarCulture_LIA_o	D1a1a1a	0.784834	941801	n/a (no relatives detected)	M	GnecchiRusconeScienceAdvances2021	published	2	0.186813	Eastern Asia/Carpathian IA-EMA
BRE009	Kazakhstan	Central Kazakhstan, Berel Necropolis, object 105	Berel	1886	35 calBCE - 125 calCE (1958В±25 BP)	Kazakhstan_Berel_IA	n/a (female)	0.788682	946419	n/a (no relatives detected)	F	GnecchiRusconeScienceAdvances2021	published	2	0.372549	Eastern Asia/Carpathian IA-EMA
BRE012	Kazakhstan	Central Kazakhstan, Berel Necropolis, object 76B	Berel	1886	35 calBCE - 125 calCE (1958В±25 BP)	Kazakhstan_Berel_IA	n/a (female)	0.795581	954697	n/a (no relatives detected)	F	GnecchiRusconeScienceAdvances2021	published	2	0.246377	Eastern Asia/Carpathian IA-EMA
BRE005	Kazakhstan	Central Kazakhstan, Berel Necropolis, object 80A/80E	Berel	1905	32 calBCE - 113 calCE (1975К±13 BP)	Kazakhstan_Berel_IA	Q1b1a3b1	0.816318	979582	n/a (no relatives detected)	M	GnecchiRusconeScienceAdvances2021	published	2	0.22792	Eastern Asia/Carpathian IA-EMA
BRE006	Kazakhstan	Central Kazakhstan, Berel Necropolis, object 67A	Berel	1673	IBD 180-375 CE	Kazakhstan_Berel_IA	n/a (female)	0.781552	937863	n/a (no relatives detected)	F	GnecchiRusconeScienceAdvances2021	published	2	0.25	Eastern Asia/Carpathian IA-EMA
BRE003	Kazakhstan	Central Kazakhstan, Berel Necropolis, object 80A/80E	Berel	1905	IBD 85 BCE - 175 CE	Kazakhstan_Berel_IA	n/a (female)	0.742408	890890	n/a (no relatives detected)	F	GnecchiRusconeScienceAdvances2021	published	2	0.264822	Eastern Asia/Carpathian IA-EMA
BIR013	Kazakhstan	Almaty, Talgar, Birlik	Birlik-15	2585	776-481 calBCE (2491В±33 BP)	Kazakhstan_Birlik_Tasmola_EIA	n/a (female)	0.708562	850275	n/a (no relatives detected)	F	GnecchiRusconeScienceAdvances2021	published	2	0.333333	Eastern Asia/Carpathian IA-EMA
SGZ001	Kazakhstan	Aktobe Region, Wil Village, Wil River bank, Segizsay, mound 1	Segizsay	2226	375-201 calBCE (2220В±19 BP)	Kazakhstan_Sarmatian_IA	n/a (female)	0.816066	979279	n/a (no relatives detected)	F	GnecchiRusconeScienceAdvances2021	published	1	0.166667	Eurasian steppe IA
AIG003	Kazakhstan	Mangistau Region, Tupkaragan District, Taushyk Village, Aigirly Sanctuary	Aigirly	2234	386-203 calBCE (2236В±24 BP)	Kazakhstan_Sarmatian_IA	n/a (female)	0.631655	757986	n/a (no relatives detected)	F	GnecchiRusconeScienceAdvances2021	published	1	0.090909	Eurasian steppe IA
SGZ002	Kazakhstan	Aktobe Region, Wil Village, Wil River bank, Segizsay, mound 2	Segizsay	2350	500-300 BCE	Kazakhstan_Sarmatian_IA	n/a (female)	0.827017	992420	n/a (no relatives detected)	F	GnecchiRusconeScienceAdvances2021	published	1	0.166667	Eurasian steppe IA
ALN008	Kyrgyzstan	Osh Province, Alai Valley, Alai/Nura I, II, Tuyuk II Mounds	Alai/Nura-1-2-Tuyuk-2	1700	100-400 CE	Kyrgyzstan_AlaiNura_IA	E1b1b1b2a1	0.70623	847476	n/a (no relatives detected)	M	GnecchiRusconeScienceAdvances2021	published	1	0.178571	Eurasian steppe IA
ALN003	Kyrgyzstan	Osh Province, Alai Valley, Alai/Nura I, II, Tuyuk II Mounds	Alai/Nura-1-2-Tuyuk-2	1700	100-400 CE	Kyrgyzstan_AlaiNura_IA	Q1b1a3a1~	0.645921	775105	n/a (no relatives detected)	M	GnecchiRusconeScienceAdvances2021	published	1	0.166667	Eurasian steppe IA
KBO001	Kazakhstan	East Kazakhstan Region, Beskaragai District, Krivinka Village, Karaoba, mound 16	Karaoba	2297	403-231 calBCE (2292В±24 BP)	Kazakhstan_Korgantas_IA	Q1b1a3	0.757382	908858	n/a (no relatives detected)	M	GnecchiRusconeScienceAdvances2021	published	1	0.171429	Eurasian steppe IA
KNT003	Kazakhstan	South Kazakhstan, Otrar, Konyrtobe Burial Ground, mound 1	Konyrtobe	1650	100-500 CE	Kazakhstann_OtrarCulture_LIA	J2a1a4b	0.792525	951030	n/a (no relatives detected)	M	GnecchiRusconeScienceAdvances2021	published	1	0.333333	Eurasian steppe IA
BRE010	Kazakhstan	Central Kazakhstan, Berel Necropolis, object 108A	Berel	2100	400 BCE - 100 CE	Kazakhstan_Berel_IA	n/a (female)	0.77313	927756	n/a (no relatives detected)	F	GnecchiRusconeScienceAdvances2021	published	1	0.072727	Eurasian steppe IA
BRE002	Kazakhstan	Central Kazakhstan, Berel Necropolis, mound 44	Berel	2223	354-171 calBCE (2179В±13 BP)	Kazakhstan_Berel_IA_o3	Q1b1a3a~	0.803767	964521	n/a (no relatives detected)	M	GnecchiRusconeScienceAdvances2021	published	1	0.171429	Eurasian steppe IA
CHK005	Kyrgyzstan	Issyk-Kul Region, Chilpek Village, Chilpek Burial Grounds, mound 7	Chilpek	2050	300 BCE - 100 CE	Kyrgyzstan_Saka_IA	n/a (female)	0.505154	606185	n/a (no relatives detected)	F	GnecchiRusconeScienceAdvances2021	published	1	0.055556	Eurasian steppe IA
KEN001	Kyrgyzstan	Issyk-Kul Region, Ken-Su Village, Ken-Su #551	Ken-Su	2202	356-116 calBCE (2170В±23 BP)	Kyrgyzstan_Saka_IA	J2a1a1b1	0.564107	676928	n/a (no relatives detected)	M	GnecchiRusconeScienceAdvances2021	published	1	0.166667	Eurasian steppe IA
BDY001	Kazakhstan	Central Kazakhstan, Bidayk, mound 5	Bidayk	2225	366-197 calBCE (2208В±19 BP)	Kyrgyzstan_Korgantas_IA_1	n/a (female)	0.643543	772251	n/a (no relatives detected)	F	GnecchiRusconeScienceAdvances2021	published	1	0.2	Eurasian steppe IA
CSP003	Kazakhstan	Almaty Region, Kerbulak District, Kaspan Valley, Kaspan-6, mound 4	Kaspan-6	2654	1499 calBCE - 72 calCE (2560В±321 BP)	Kazakhstan_Saka_IA	R1a1a1b2a2a3~	0.611375	733650	Almaty Region, Kerbulak District, Kaspan Valley, Kaspan-6, mound 4 Family A (2 members) (2/3d: CSP004-CSP003)	M	GnecchiRusconeScienceAdvances2021	published	1	0.072727	Eurasian steppe IA
BRV001	Kazakhstan	Southern Urals, Borovoye Hillfort	Borovoye-Hillfort	2000	200 BCE - 100 CE	Kazakstan_Sargat_IA	n/a (female)	0.71141	853692	n/a (no relatives detected)	F	GnecchiRusconeScienceAdvances2021	published	1	1	Eurasian steppe IA
BIY008	Russia	Western Siberia, Bitiya Burial Ground, Bitiya#228/24, mound 4	Bitiya	2150	300-100 BCE	Russia_EIA_Sargatka_IA	N1a1a1a1a	0.514768	617722	n/a (no relatives detected)	M	GnecchiRusconeScienceAdvances2021	published	1	0.25	Eurasian steppe IA
SMV002	Russia	Kurgan, Ketovsky District, Shmakovo Village, Shmakovo Burial Ground, mound 2	Shmakovo	2250	400-200 BCE	Russia_EIA_Sargatka_IA	R1a1a1b2a2b2b~	0.777719	933263	n/a (no relatives detected)	M	GnecchiRusconeScienceAdvances2021	published	1	0.277778	Eurasian steppe IA
SMV001	Russia	Kurgan, Ketovsky District, Shmakovo Village, Shmakovo Burial Ground, mound 1	Shmakovo	2295	401-231 calBCE (2288В±22 BP)	Russia_EIA_Sargatka_IA	N1a1a1a1a	0.748186	897823	n/a (no relatives detected)	M	GnecchiRusconeScienceAdvances2021	published	1	0.4	Eurasian steppe IA
SHD001	Russia	Kurgan, Shadrinsky District, Shadrinsk Burial Ground, mound 3	Shadrinsk	2300	500-200 BCE	Russia_EIA_Sargatka_IA	Q1b1b1~	0.81941	983292	n/a (no relatives detected)	M	GnecchiRusconeScienceAdvances2021	published	1	0.5	Eurasian steppe IA
BIR010	Kazakhstan	Almaty, Talgar, Birlik	Birlik-15	2226	376-201 calBCE (2220В±20 BP, PSUAMS-2498)	Kazakhstan_Birlik_IA	Q1a1a	0.509941	611929	n/a (no relatives detected)	M	GnecchiRusconeScienceAdvances2021	published	1	0.099567	Eurasian steppe IA
SRK001	Kazakhstan	Central Kazakhstan, Serekty II, mound 6	Serekty-2	2400	800-500 BCE	Kazakhstan_Tasmola_EIA	n/a (female)	0.81149	973788	n/a (no relatives detected)	F	GnecchiRusconeScienceAdvances2021	published	1	0.098901	Eurasian steppe IA
KYZ001	Kazakhstan	Pavlodar Region, Bayanaul District, Kyzylshilik, mound 2	Kyzylshilik	2475	747-402 calBCE (2421В±29 BP)	Kazakhstan_Tasmola_EIA	R1a1a1b2a2a3b~	0.804955	965946	n/a (no relatives detected)	M	GnecchiRusconeScienceAdvances2021	published	1	0.261438	Eurasian steppe IA
WAR001	Kazakhstan	Central Kazakhstan, Kurgan 37 Warriors, mound 11	Kurgan "37-warriors"	2537	755-412 calBCE (2451В±32 BP)	Kazakhstan_Tasmola_EIA	Q1b1b~	0.807632	969159	n/a (no relatives detected)	M	GnecchiRusconeScienceAdvances2021	published	1	0.2	Eurasian steppe IA
KKM001	Kazakhstan	Central Kazakhstan, Karakemer, mound 3	Karakemer	2550	700-500 BCE	Kazakhstan_Tasmola_EIA	R1a1a1b2a2a3b~	0.808794	970553	n/a (no relatives detected)	M	GnecchiRusconeScienceAdvances2021	published	1	0.310345	Eurasian steppe IA
KSH003	Kazakhstan	Central Kazakhstan, Karashoky I, mound 6	Karashoky-1	2550	700-500 BCE	Kazakhstan_Tasmola_EIA_brother.KSH001	R1a1a1b2a2a3b~	0.681067	817280	Kazakhstan cross-site Family C (4 members) (1d: NUR002-AKB001 | siblings: KSH001-KSH003 | 2d: AKB001-KSH001, AKB001-KSH003 | 2/3d: NUR002-KSH001, NUR002-KSH003)	M	GnecchiRusconeScienceAdvances2021	published	1	0.163441	Eurasian steppe IA
KSH004	Kazakhstan	Central Kazakhstan, Karashoky VI, mound 1	Karashoky-6	2550	700-500 BCE	Kazakhstan_Tasmola_EIA	R1a1a1b2a2a3b~	0.802274	962729	n/a (no relatives detected)	M	GnecchiRusconeScienceAdvances2021	published	1	0.194737	Eurasian steppe IA
TAL003	Kazakhstan	Central Kazakhstan, Nurken Village, Taldy II, mound 4	Taldy-2	2550	700-500 BCE	Kazakhstan_Tasmola_EIA	R1a1a1b2a2a3b~	0.785297	942357	Central Kazakhstan, Nurken Village, Taldy II, mound 4 Family A (2 members) (son-father: TAL004-TAL003)	M	GnecchiRusconeScienceAdvances2021	published	1	0.312169	Eurasian steppe IA
KZL001	Kazakhstan	Karaganda Region, Aktogay District, Mount Begazy on the right bank of Karatal River, Kyzyl, mound 4, left	Kyzyl	2585	776-481 calBCE (2491В±33 BP)	Kazakhstan_Tasmola_EIA	n/a (female)	0.712618	855142	Karaganda Region, Aktogay District, Mount Begazy on the right bank of Karatal River, Kyzyl, mound 4, left Family A (2 members) (1d: KZL003-KZL001)	F	GnecchiRusconeScienceAdvances2021	published	1	0.2	Eurasian steppe IA
BKT001	Kazakhstan	Central Kazakhstan, Bektauata, mound 1	Bektauata	2587	776-486 calBCE (2493В±32 BP)	Kazakhstan_Tasmola_EIA	R1a1a1b2a2a3b~	0.79618	955416	n/a (no relatives detected)	M	GnecchiRusconeScienceAdvances2021	published	1	0.379447	Eurasian steppe IA
NUR002	Kazakhstan	Central Kazakhstan, Nurken Village, Nurken II, mound 1	Nurken-2	2596	778-541 calBCE (2504В±27 BP)	Kazakhstan_Tasmola_EIA_1d.or.2d.rel.AKB001	R1a1a1b2a2a3b~	0.657772	789326	Kazakhstan cross-site Family C (4 members) (1d: NUR002-AKB001 | siblings: KSH001-KSH003 | 2d: AKB001-KSH001, AKB001-KSH003 | 2/3d: NUR002-KSH001, NUR002-KSH003)	M	GnecchiRusconeScienceAdvances2021	published	1	0.211879	Eurasian steppe IA
ESZ003	Kazakhstan	East Kazakhstan Region, Tarbagatai District, Elek Sazy Plateau, Eleke Sazy II, mound 4	Eleke-Sazy-2	2600	700-600 BCE	Kazakhstan_Tasmola_Saka_IA_sister.ESZ001	n/a (female)	0.688735	826482	East Kazakhstan Region, Tarbagatai District, Elek Sazy Plateau, Eleke Sazy II, mound 4 Family A (2 members) (siblings: ESZ003-ESZ001)	F	GnecchiRusconeScienceAdvances2021	published	1	0.260215	Eurasian steppe IA
KSH001	Kazakhstan	Central Kazakhstan, Karashoky I, mound 1	Karashoky-1	2603	781-544 calBCE (2515В±27 BP)	Kazakhstan_Tasmola_EIA	n/a (sex unknown)	0.794318	953182	Kazakhstan cross-site Family C (4 members) (1d: NUR002-AKB001 | siblings: KSH001-KSH003 | 2d: AKB001-KSH001, AKB001-KSH003 | 2/3d: NUR002-KSH001, NUR002-KSH003)	U	GnecchiRusconeScienceAdvances2021	published	1	0.193103	Eurasian steppe IA
ESZ001	Kazakhstan	East Kazakhstan Region, Tarbagatai District, Elek Sazy Plateau, Eleke Sazy II, mound 4	Eleke-Sazy-2	2612	789-546 calBCE (2525К±25 BP)	Kazakhstan_Tasmola_Saka_IA	R1a1a1b2a2a3b~	0.823838	988605	East Kazakhstan Region, Tarbagatai District, Elek Sazy Plateau, Eleke Sazy II, mound 4 Family A (2 members) (siblings: ESZ003-ESZ001)	M	GnecchiRusconeScienceAdvances2021	published	1	0.215909	Eurasian steppe IA
KYZ002	Kazakhstan	Pavlodar Region, Bayanaul District, Kyzylshilik, mound 8	Kyzylshilik	2616	793-545 calBCE (2530В±29 BP)	Kazakhstan_Tasmola_EIA	n/a (female)	0.8015	961800	n/a (no relatives detected)	F	GnecchiRusconeScienceAdvances2021	published	1	0.239919	Eurasian steppe IA
TAL005	Kazakhstan	Central Kazakhstan, Nurken Village, Taldy II, mound 8	Taldy-2	2618	789-549 calBCE (2529В±23 BP)	Kazakhstan_Tasmola_EIA	C2a1a	0.703954	844745	n/a (no relatives detected)	M	GnecchiRusconeScienceAdvances2021	published	1	0.161905	Eurasian steppe IA
TAL004	Kazakhstan	Central Kazakhstan, Nurken Village, Taldy II, mound 5	Taldy-2	2619	802-543 calBCE (2540В±40 BP)	Kazakhstan_Tasmola_EIA_father.or.son.TAL003	R1a1a1b2a2a3b~	0.746528	895833	Central Kazakhstan, Nurken Village, Taldy II, mound 4 Family A (2 members) (son-father: TAL004-TAL003)	M	GnecchiRusconeScienceAdvances2021	published	1	0.42029	Eurasian steppe IA
AKB001	Kazakhstan	Central Kazakhstan, Akbeit I, mound 1	Akbeit-1	2677	826-547 calBCE (2583В±44 BP)	Kazakhstan_Tasmola_EIA	R1a1a1b2a2a3b~	0.831702	998042	Kazakhstan cross-site Family C (4 members) (1d: NUR002-AKB001 | siblings: KSH001-KSH003 | 2d: AKB001-KSH001, AKB001-KSH003 | 2/3d: NUR002-KSH001, NUR002-KSH003)	M	GnecchiRusconeScienceAdvances2021	published	1	0.291005	Eurasian steppe IA
KSH002	Kazakhstan	Central Kazakhstan, Karashoky I, mound 8	Karashoky-1	2769	898-779 calBCE (2649В±31 BP)	Kazakhstan_Tasmola_EIA	n/a (female)	0.820552	984662	n/a (no relatives detected)	F	GnecchiRusconeScienceAdvances2021	published	1	0.423077	Eurasian steppe IA
KNT002	Kazakhstan	South Kazakhstan, Otrar, Konyrtobe Burial Ground, mound 1	Konyrtobe	1650	100-500 CE	Kazakhstann_OtrarCulture_LIA	n/a (female)	0.774666	929599	n/a (no relatives detected)	F	GnecchiRusconeScienceAdvances2021	published	1	0	low clustering
ALN006	Kyrgyzstan	Osh Province, Alai Valley, Alai/Nura I, II, Tuyuk II Mounds	Alai/Nura-1-2-Tuyuk-2	2507	749-409 calBCE (2439В±22 BP)	Kyrgyzstan_AlaiNura_IA	n/a (female)	0.794127	952953	n/a (no relatives detected)	F	GnecchiRusconeScienceAdvances2021	published	1	0	low clustering
I17277	United Kingdom	England, Durham, Hartlepool, Olive Street	Olive-Street	1200	600-900 CE	England_EarlyMedieval	R1b1a1b1a1a2e1a	0.518446	622135	n/a (no relatives detected)	M	GretzingerNature2022	published	0	0.035714	Central-Northern Europe Medieval
I17271	United Kingdom	England, North Yorkshire, Stockton-on-Tees, Norton, Norton Bishops Mill	Norton-East-Mill	1200	600-900 CE	England_EarlyMedieval	n/a (female)	0.549354	659225	n/a (no relatives detected)	F	GretzingerNature2022	published	0	0.107143	Central-Northern Europe Medieval
I17269	United Kingdom	England, North Yorkshire, Stockton-on-Tees, Norton, Norton Bishops Mill	Norton-East-Mill	1200	600-900 CE	England_EarlyMedieval	n/a (female)	0.54824	657888	n/a (no relatives detected)	F	GretzingerNature2022	published	0	0.138889	Central-Northern Europe Medieval
I17270	United Kingdom	England, North Yorkshire, Stockton-on-Tees, Norton, Norton Bishops Mill	Norton-East-Mill	1200	600-900 CE	England_EarlyMedieval	n/a (female)	0.51922	623064	n/a (no relatives detected)	F	GretzingerNature2022	published	0	0.076923	Central-Northern Europe Medieval
I3037	United Kingdom	England, Buckinghamshire, Wolverton	Wolverton	1263	641-775 calCE (1350В±30 BP, SUERC-31579)	England_EarlyMedieval_Saxon	n/a (female)	0.518356	622027	n/a (no relatives detected)	F	GretzingerNature2022	published	0	0.055556	Central-Northern Europe Medieval
I14091	United Kingdom	England, Scorton, Hollow Banks	Hollow-Banks	1389	442-602 calCE (1525В±20 BP, PSUAMS-6820)	England_Scorton_Anglian	I2a1a2	0.504715	605658	n/a (no relatives detected)	M	GretzingerNature2022	published	0	0.036364	Central-Northern Europe Medieval
I17276	United Kingdom	England, North Yorkshire, Stockton-on-Tees, Norton, Norton East Mill	Norton-East-Mill	1400	500-600 CE	England_EarlyMedieval	n/a (female)	0.702542	843050	n/a (no relatives detected)	F	GretzingerNature2022	published	0	0.1	Central-Northern Europe Medieval
I17273	United Kingdom	England, North Yorkshire, Stockton-on-Tees, Norton, Norton East Mill	Norton-East-Mill	1400	500-600 CE	England_EarlyMedieval	n/a (female)	0.542092	650510	n/a (no relatives detected)	F	GretzingerNature2022	published	0	0.030303	Central-Northern Europe Medieval
I17274	United Kingdom	England, North Yorkshire, Stockton-on-Tees, Norton, Norton East Mill	Norton-East-Mill	1400	500-600 CE	England_EarlyMedieval	R1b1a1b1a1a1c2b1	0.520123	624147	n/a (no relatives detected)	M	GretzingerNature2022	published	0	0.016667	Central-Northern Europe Medieval
I20656	United Kingdom	England, North Yorkshire, Vale of Pickering, West Heslerton	West-Heslerton	1450	400-600 CE	England_EarlyMedieval_Saxon_oSteppe	I1a2a1a1a1a2~	0.65287	783444	United Kingdom, England, North Yorkshire, Vale of Pickering, West Heslerton Family B (2 members) (I20640-I20656 are 2nd or 3rd degree relatives)	M	GretzingerNature2022	published	0	0.076923	Central-Northern Europe Medieval
I20654	United Kingdom	England, North Yorkshire, Vale of Pickering, West Heslerton	West-Heslerton	1450	400-600 CE	England_EarlyMedieval_Saxon	J2b2a1a1a1a1a1b~	0.714381	857257	United Kingdom, England, North Yorkshire, Vale of Pickering, West Heslerton Family A (9 members) (I20649-I20638 and I20638-I11588 both have a father-son relationship (order unknown); I20649-I11588 are 2nd or 3rd degree relatives; I20638-I20680-I20677 are mutually detected as 2nd or 3rd degree relatives; I20649 is a 2nd or 3rd degree relative of I20680; I20655 is a 2nd or 3rd degree relative of I1…	M	GretzingerNature2022	published	0	0.133333	Central-Northern Europe Medieval
I20677	United Kingdom	England, North Yorkshire, Vale of Pickering, West Heslerton	West-Heslerton	1450	400-600 CE	England_EarlyMedieval_Saxon	R1b1a1b1a1a1c	0.712487	854984	United Kingdom, England, North Yorkshire, Vale of Pickering, West Heslerton Family A (9 members) (I20649-I20638 and I20638-I11588 both have a father-son relationship (order unknown); I20649-I11588 are 2nd or 3rd degree relatives; I20638-I20680-I20677 are mutually detected as 2nd or 3rd degree relatives; I20649 is a 2nd or 3rd degree relative of I20680; I20655 is a 2nd or 3rd degree relative of I1…	M	GretzingerNature2022	published	0	0.212121	Central-Northern Europe Medieval
I20661	United Kingdom	England, North Yorkshire, Vale of Pickering, West Heslerton	West-Heslerton	1450	400-600 CE	England_EarlyMedieval_Saxon	I1a2a1a1a	0.644687	773625	n/a (no relatives detected)	M	GretzingerNature2022	published	0	0.035714	Central-Northern Europe Medieval
I20640	United Kingdom	England, North Yorkshire, Vale of Pickering, West Heslerton	West-Heslerton	1450	400-600 CE	England_EarlyMedieval_Saxon	I1a2a1a1a	0.692897	831476	United Kingdom, England, North Yorkshire, Vale of Pickering, West Heslerton Family B (2 members) (I20640-I20656 are 2nd or 3rd degree relatives)	M	GretzingerNature2022	published	0	0.085714	Central-Northern Europe Medieval
I20679	United Kingdom	England, North Yorkshire, Vale of Pickering, West Heslerton	West-Heslerton	1450	400-600 CE	England_EarlyMedieval_Saxon	I1a2a1a1a	0.706909	848291	United Kingdom, England, North Yorkshire, Vale of Pickering, West Heslerton Family A (9 members) (I20649-I20638 and I20638-I11588 both have a father-son relationship (order unknown); I20649-I11588 are 2nd or 3rd degree relatives; I20638-I20680-I20677 are mutually detected as 2nd or 3rd degree relatives; I20649 is a 2nd or 3rd degree relative of I20680; I20655 is a 2nd or 3rd degree relative of I1…	M	GretzingerNature2022	published	0	0.081871	Central-Northern Europe Medieval
I20671	United Kingdom	England, North Yorkshire, Vale of Pickering, West Heslerton	West-Heslerton	1450	400-600 CE	England_EarlyMedieval_Saxon	R1b1a1b1a1a1c2b2b1a2	0.685834	823001	n/a (no relatives detected)	M	GretzingerNature2022	published	0	0.109091	Central-Northern Europe Medieval
I20668	United Kingdom	England, North Yorkshire, Vale of Pickering, West Heslerton	West-Heslerton	1450	400-600 CE	England_EarlyMedieval_Saxon	n/a (female)	0.673218	807862	n/a (no relatives detected)	F	GretzingerNature2022	published	0	0.142857	Central-Northern Europe Medieval
I20680	United Kingdom	England, North Yorkshire, Vale of Pickering, West Heslerton	West-Heslerton	1450	400-600 CE	England_EarlyMedieval_Saxon	n/a (female)	0.683715	820458	United Kingdom, England, North Yorkshire, Vale of Pickering, West Heslerton Family A (9 members) (I20649-I20638 and I20638-I11588 both have a father-son relationship (order unknown); I20649-I11588 are 2nd or 3rd degree relatives; I20638-I20680-I20677 are mutually detected as 2nd or 3rd degree relatives; I20649 is a 2nd or 3rd degree relative of I20680; I20655 is a 2nd or 3rd degree relative of I1…	F	GretzingerNature2022	published	0	0.142857	Central-Northern Europe Medieval
I20658	United Kingdom	England, North Yorkshire, Vale of Pickering, West Heslerton	West-Heslerton	1450	400-600 CE	England_EarlyMedieval_Saxon	n/a (female)	0.673582	808298	n/a (no relatives detected)	F	GretzingerNature2022	published	0	0.060606	Central-Northern Europe Medieval
I20659	United Kingdom	England, North Yorkshire, Vale of Pickering, West Heslerton	West-Heslerton	1450	400-600 CE	England_EarlyMedieval_Saxon	n/a (female)	0.648128	777754	n/a (no relatives detected)	F	GretzingerNature2022	published	0	0.066667	Central-Northern Europe Medieval
I20660	United Kingdom	England, North Yorkshire, Vale of Pickering, West Heslerton	West-Heslerton	1450	400-600 CE	England_EarlyMedieval_Saxon	n/a (female)	0.659472	791366	n/a (no relatives detected)	F	GretzingerNature2022	published	0	0.057143	Central-Northern Europe Medieval
I20670	United Kingdom	England, North Yorkshire, Vale of Pickering, West Heslerton	West-Heslerton	1450	400-600 CE	England_EarlyMedieval_Saxon	n/a (female)	0.648622	778347	n/a (no relatives detected)	F	GretzingerNature2022	published	0	0.142857	Central-Northern Europe Medieval
I11589	United Kingdom	England, North Yorkshire, Vale of Pickering, West Heslerton	West-Heslerton	1450	400-600 CE	England_EarlyMedieval_Saxon	n/a (female)	0.576168	691402	n/a (no relatives detected)	F	GretzingerNature2022	published	0	0.065934	Central-Northern Europe Medieval
I20646	United Kingdom	England, North Yorkshire, Vale of Pickering, West Heslerton	West-Heslerton	1450	400-600 CE	England_EarlyMedieval_Saxon	I1	0.587978	705574	United Kingdom, England, North Yorkshire, Vale of Pickering, West Heslerton Family A (9 members) (I20649-I20638 and I20638-I11588 both have a father-son relationship (order unknown); I20649-I11588 are 2nd or 3rd degree relatives; I20638-I20680-I20677 are mutually detected as 2nd or 3rd degree relatives; I20649 is a 2nd or 3rd degree relative of I20680; I20655 is a 2nd or 3rd degree relative of I1…	M	GretzingerNature2022	published	0	0.333333	Central-Northern Europe Medieval
I20655	United Kingdom	England, North Yorkshire, Vale of Pickering, West Heslerton	West-Heslerton	1450	400-600 CE	England_EarlyMedieval_Saxon	n/a (female)	0.616273	739527	United Kingdom, England, North Yorkshire, Vale of Pickering, West Heslerton Family A (9 members) (I20649-I20638 and I20638-I11588 both have a father-son relationship (order unknown); I20649-I11588 are 2nd or 3rd degree relatives; I20638-I20680-I20677 are mutually detected as 2nd or 3rd degree relatives; I20649 is a 2nd or 3rd degree relative of I20680; I20655 is a 2nd or 3rd degree relative of I1…	F	GretzingerNature2022	published	0	0.083333	Central-Northern Europe Medieval
I20650	United Kingdom	England, North Yorkshire, Vale of Pickering, West Heslerton	West-Heslerton	1450	400-600 CE	England_EarlyMedieval_Saxon	I1a2a2a3	0.60792	729504	n/a (no relatives detected)	M	GretzingerNature2022	published	0	0.080882	Central-Northern Europe Medieval
I20641	United Kingdom	England, North Yorkshire, Vale of Pickering, West Heslerton	West-Heslerton	1450	400-600 CE	England_EarlyMedieval_Saxon	I2a1b2a	0.589757	707709	n/a (no relatives detected)	M	GretzingerNature2022	published	0	0.095238	Central-Northern Europe Medieval
I20649	United Kingdom	England, North Yorkshire, Vale of Pickering, West Heslerton	West-Heslerton	1450	400-600 CE	England_EarlyMedieval_Saxon	I1a2a1a1a	0.508839	610607	United Kingdom, England, North Yorkshire, Vale of Pickering, West Heslerton Family A (9 members) (I20649-I20638 and I20638-I11588 both have a father-son relationship (order unknown); I20649-I11588 are 2nd or 3rd degree relatives; I20638-I20680-I20677 are mutually detected as 2nd or 3rd degree relatives; I20649 is a 2nd or 3rd degree relative of I20680; I20655 is a 2nd or 3rd degree relative of I1…	M	GretzingerNature2022	published	0	0.142857	Central-Northern Europe Medieval
I14095	United Kingdom	England, Scorton, Hollow Banks	Hollow-Banks	1467	420-545 calCE (1590В±25 BP, PSUAMS-6788)	England_Scorton_Anglian	n/a (female)	0.61677	740124	n/a (no relatives detected)	F	GretzingerNature2022	published	0	0.142857	Central-Northern Europe Medieval
MDM005.SG	Netherlands	Friesland, Midlum	Midlum	1417	431-635 calCE	Netherlands_Friesland_Saxon_Medieval.SG	n/a (female)	0.88576	1062912	n/a (no relatives detected)	F	GretzingerNature2022	published	0	0.022222	Central-Northern Europe Medieval
HID002.A_noUDG	Germany	Lower Saxony, Hiddestorf	Hiddestorf	1550	300-500 CE	Germany_Hiddestorf_Saxon_EMedieval	R1b1a1b1a1a2e1	0.778711	934453	n/a (no relatives detected)	M	GretzingerNature2022	published	0	0.1	Central-Northern Europe Medieval
I3044	United Kingdom	England, Lincolnshire, Lincoln, Lincoln Castle	Lincoln-Castle	856	1027-1154 calCE (967В±17 BP, SUERC-54024)	England_EarlyMedieval_Saxon	R1b1a1b1a1a1c2b	0.611907	734288	n/a (no relatives detected)	M	GretzingerNature2022	published	0	0.027778	Central-Northern Europe Medieval
ADN013_noUDG	Germany	Lower Saxony, Anderten	Anderten	1150	600-1000 CE	Germany_Anderten_Saxon_Medieval_father.ADN011	I2a1b1a2b1a1	0.679157	814989	Lower Saxony, Anderten Family A (2 members) (father-daughter: ADN011-ADN013)	M	GretzingerNature2022	published	0	0.095238	Central-Northern Europe Medieval
ADN001_noUDG	Germany	Lower Saxony, Anderten	Anderten	1150	600-1000 CE	Germany_Anderten_Saxon_Medieval_father.ADN005.ADN003.ADN009	J2b2a1a1a1a1a1a1f~	0.711248	853497	Lower Saxony, Anderten Family B (4 members) (daughter-father: ADN003-ADN001 | father-son: ADN001-ADN005, ADN001-ADN009/ADN010)	M	GretzingerNature2022	published	0	0.4	Central-Northern Europe Medieval
ADN003_noUDG	Germany	Lower Saxony, Anderten	Anderten	1150	600-1000 CE	Germany_Anderten_Saxon_Medieval_daughter.ADN001.sister.ADN005.ADN009	n/a (female)	0.700357	840428	Lower Saxony, Anderten Family B (4 members) (daughter-father: ADN003-ADN001 | father-son: ADN001-ADN005, ADN001-ADN009/ADN010)	F	GretzingerNature2022	published	0	0.4	Central-Northern Europe Medieval
ADN006_noUDG	Germany	Lower Saxony, Anderten	Anderten	1150	600-1000 CE	Germany_Anderten_Saxon_Medieval	n/a (female)	0.752819	903383	n/a (no relatives detected)	F	GretzingerNature2022	published	0	0.095238	Central-Northern Europe Medieval
ADN005_noUDG	Germany	Lower Saxony, Anderten	Anderten	1150	600-1000 CE	Germany_Anderten_Saxon_Medieval	J2b2a1a1a1a1a1a1f~	0.74774	897288	Lower Saxony, Anderten Family B (4 members) (daughter-father: ADN003-ADN001 | father-son: ADN001-ADN005, ADN001-ADN009/ADN010)	M	GretzingerNature2022	published	0	0.527778	Central-Northern Europe Medieval
ADN007_noUDG	Germany	Lower Saxony, Anderten	Anderten	1150	600-1000 CE	Germany_Anderten_Saxon_Medieval	R1b1a1b1a1a2b1c1c	0.738422	886106	n/a (no relatives detected)	M	GretzingerNature2022	published	0	0.047619	Central-Northern Europe Medieval
ADN010_noUDG	Germany	Lower Saxony, Anderten	Anderten	1150	600-1000 CE	Germany_Anderten_Saxon_Medieval	J2b2a1a1a1a1a1a1f~	0.735976	883171	Lower Saxony, Anderten Family B (4 members) (daughter-father: ADN003-ADN001 | father-son: ADN001-ADN005, ADN001-ADN009/ADN010)	M	GretzingerNature2022	published	0	0.282051	Central-Northern Europe Medieval
ADN014_noUDG	Germany	Lower Saxony, Anderten	Anderten	1150	600-1000 CE	Germany_Anderten_Saxon_Medieval	R1b1a1b1a1a1c2b	0.739889	887867	n/a (no relatives detected)	M	GretzingerNature2022	published	0	0.333333	Central-Northern Europe Medieval
ADN002_noUDG	Germany	Lower Saxony, Anderten	Anderten	1150	600-1000 CE	Germany_Anderten_Saxon_Medieval	R1b1a1b1a1a1c2b	0.702048	842458	n/a (no relatives detected)	M	GretzingerNature2022	published	0	0.027778	Central-Northern Europe Medieval
ADN011_noUDG	Germany	Lower Saxony, Anderten	Anderten	1150	600-1000 CE	Germany_Anderten_Saxon_Medieval	n/a (female)	0.692099	830519	Lower Saxony, Anderten Family A (2 members) (father-daughter: ADN011-ADN013)	F	GretzingerNature2022	published	0	0.2	Central-Northern Europe Medieval
GRO024.A	Netherlands	Groningen	Groningen	900	1000-1100 CE	Netherlands_Groningen_Saxon_Medieval	R1b1a1b1a1a2a1b1a1a~	0.784945	941934	n/a (no relatives detected)	M	GretzingerNature2022	published	0	0.066667	Central-Northern Europe Medieval
SWG005.A	Germany	Schleswig-Holstein, Schleswig	Schleswig	850	1000-1200 CE	Germany_Schleswig_Saxon_LMedieval	n/a (female)	0.616311	739573	n/a (no relatives detected)	F	GretzingerNature2022	published	0	0.066667	Central-Northern Europe Medieval
GRO001.A_noUDG	Netherlands	Groningen	Groningen	900	1000-1100 CE	Netherlands_Groningen_Saxon_Medieval_oAfrica2	n/a (female)	0.513207	615849	n/a (no relatives detected)	F	GretzingerNature2022	published	0	0.025641	Central-Northern Europe Medieval
KPN006.A_noUDG	Denmark	Zealand, Kopenhagen	Kopenhagen	900	1000-1100 CE	Denmark_Zealand_Saxon_Medieval	n/a (female)	0.573852	688622	n/a (no relatives detected)	F	GretzingerNature2022	published	0	0.066667	Central-Northern Europe Medieval
GRO008.A	Netherlands	Groningen	Groningen	925	950-1100 CE	Netherlands_Groningen_Saxon_Medieval	R1b1a1b1a1a1e1	0.631468	757761	n/a (no relatives detected)	M	GretzingerNature2022	published	0	0.071429	Central-Northern Europe Medieval
GRO016.A_noUDG	Netherlands	Groningen	Groningen	950	900-1100 CE	Netherlands_Groningen_Saxon_Medieval_1d.rel.GRO015.A	R1b1a1b1a1a1c2b2a1b6	0.621696	746035	Groningen Family A (2 members) (1d: GRO015.A-GRO016.A)	M	GretzingerNature2022	published	0	0.2	Central-Northern Europe Medieval
GRO007.A	Netherlands	Groningen	Groningen	950	900-1100 CE	Netherlands_Groningen_Saxon_Medieval	R1b1a1b1a1a	0.719655	863586	n/a (no relatives detected)	M	GretzingerNature2022	published	0	0.022222	Central-Northern Europe Medieval
GRO015.A_noUDG	Netherlands	Groningen	Groningen	950	900-1100 CE	Netherlands_Groningen_Saxon_Medieval	n/a (female)	0.633575	760290	Groningen Family A (2 members) (1d: GRO015.A-GRO016.A)	F	GretzingerNature2022	published	0	0.071429	Central-Northern Europe Medieval
GRO002.A_noUDG	Netherlands	Groningen	Groningen	1000	900-1000 CE	Netherlands_Groningen_Saxon_Medieval	I2a1a1b1a1	0.562383	674859	n/a (no relatives detected)	M	GretzingerNature2022	published	0	0.055556	Central-Northern Europe Medieval
GRO012.A	Netherlands	Groningen	Groningen	1050	800-1000 CE	Netherlands_Groningen_Saxon_Medieval	R1b1a1b1a1a1a	0.708202	849842	n/a (no relatives detected)	M	GretzingerNature2022	published	0	0.166667	Central-Northern Europe Medieval
DUN002.A_noUDG	Germany	Lower Saxony, Dunum	Dunum	1050	800-1000 CE	Germany_Dunum_Saxon_Medieval	R1b1a1b1a1a	0.509143	610971	n/a (no relatives detected)	M	GretzingerNature2022	published	0	0.066667	Central-Northern Europe Medieval
GRO014.A_noUDG	Netherlands	Groningen	Groningen	1075	750-1000 CE	Netherlands_Groningen_Saxon_Medieval	n/a (female)	0.711103	853324	n/a (no relatives detected)	F	GretzingerNature2022	published	0	0.047619	Central-Northern Europe Medieval
GRO013.A	Netherlands	Groningen	Groningen	1075	750-1000 CE	Netherlands_Groningen_Saxon_Medieval	R1b1a1b1a1a1c2b3a	0.739738	887686	n/a (no relatives detected)	M	GretzingerNature2022	published	0	0.018182	Central-Northern Europe Medieval
SRS004.A_noUDG	Germany	Lower Saxony, Schortens	Schortens	1150	700-900 CE	Germany_Schortens_Saxon_EMedieval	R1b1a1b1a1a1c2b2b1a1a1e1	0.659277	791133	Lower Saxony, Schortens Family A (6 members) (2/3d: SRS004.A-SRS001.A, SRS001.A-SRS002.A, SRS002.A-SRS003.A, KIL035.B-KIL002.B | 3d+: SRS002.A-KIL002.B)	M	GretzingerNature2022	published	0	0.060606	Central-Northern Europe Medieval
SRS003.A_noUDG	Germany	Lower Saxony, Schortens	Schortens	1150	700-900 CE	Germany_Schortens_Saxon_EMedieval	R1a1a1	0.503206	603847	Lower Saxony, Schortens Family A (6 members) (2/3d: SRS004.A-SRS001.A, SRS001.A-SRS002.A, SRS002.A-SRS003.A, KIL035.B-KIL002.B | 3d+: SRS002.A-KIL002.B)	M	GretzingerNature2022	published	0	0.033333	Central-Northern Europe Medieval
GRO023.A	Netherlands	Groningen	Groningen	1200	700-800 CE	Netherlands_Groningen_Saxon_Medieval	R1b1a1b1a1a1c2b1b	0.77282	927384	n/a (no relatives detected)	M	GretzingerNature2022	published	0	0.027778	Central-Northern Europe Medieval
DRU014.A_noUDG	Germany	Lower Saxony, Drantum	Drantum	1200	600-900 CE	Germany_Drantum_Saxon_Medieval_father.DRU006.A	I1a2a1a1a	0.669913	803896	Lower Saxony, Drantum Family C (2 members) (father-daughter: DRU006.A-DRU014.A)	M	GretzingerNature2022	published	0	0.217949	Central-Northern Europe Medieval
DRU017.A_noUDG	Germany	Lower Saxony, Drantum	Drantum	1200	600-900 CE	Germany_Drantum_Saxon_Medieval	n/a (female)	0.707523	849027	n/a (no relatives detected)	F	GretzingerNature2022	published	0	0.285714	Central-Northern Europe Medieval
DRU018.A_noUDG	Germany	Lower Saxony, Drantum	Drantum	1200	600-900 CE	Germany_Drantum_Saxon_Medieval	n/a (female)	0.713085	855702	Lower Saxony, Drantum Family B (2 members) (2/3d: DRU015.A-DRU018.A)	F	GretzingerNature2022	published	0	0.2	Central-Northern Europe Medieval
DRU006.A_noUDG	Germany	Lower Saxony, Drantum	Drantum	1200	600-900 CE	Germany_Drantum_Saxon_Medieval	n/a (female)	0.717448	860937	Lower Saxony, Drantum Family C (2 members) (father-daughter: DRU006.A-DRU014.A)	F	GretzingerNature2022	published	0	0.084967	Central-Northern Europe Medieval
DRU013.A_noUDG	Germany	Lower Saxony, Drantum	Drantum	1200	600-900 CE	Germany_Drantum_Saxon_Medieval	n/a (female)	0.664991	797989	n/a (no relatives detected)	F	GretzingerNature2022	published	0	0.285714	Central-Northern Europe Medieval
DRU016.A_noUDG	Germany	Lower Saxony, Drantum	Drantum	1200	600-900 CE	Germany_Drantum_Saxon_Medieval	n/a (female)	0.620727	744873	n/a (no relatives detected)	F	GretzingerNature2022	published	0	0.333333	Central-Northern Europe Medieval
DRU015.A_noUDG	Germany	Lower Saxony, Drantum	Drantum	1200	600-900 CE	Germany_Drantum_Saxon_Medieval	n/a (female)	0.622764	747317	Lower Saxony, Drantum Family B (2 members) (2/3d: DRU015.A-DRU018.A)	F	GretzingerNature2022	published	0	0.107143	Central-Northern Europe Medieval
DRU003.A_noUDG	Germany	Lower Saxony, Drantum	Drantum	1200	600-900 CE	Germany_Drantum_Saxon_Medieval	R1a1a1b1a3a2b	0.622938	747525	Lower Saxony, Drantum Family A (3 members) (2d: DRU007.A-DRU008.A | 2/3d: DRU008.A-DRU003.A)	M	GretzingerNature2022	published	0	0.222222	Central-Northern Europe Medieval
DRU001.A_noUDG	Germany	Lower Saxony, Drantum	Drantum	1200	600-900 CE	Germany_Drantum_Saxon_Medieval	n/a (female)	0.581492	697790	n/a (no relatives detected)	F	GretzingerNature2022	published	0	0.133333	Central-Northern Europe Medieval
IND004.A_noUDG	Germany	North Rhine-Westphalia, Alt-Inden	Alt-Inden	1350	400-800 CE	Germany_AltInden_Saxon_EMedieval	n/a (female)	0.513055	615666	n/a (no relatives detected)	F	GretzingerNature2022	published	0	0.1	Central-Northern Europe Medieval
I16508	United Kingdom	England, Buckinghamshire, Wolverton	Wolverton	1276	607-774 calCE (1360В±30 BP, SUERC-31585)	England_EarlyMedieval	I1a3a1b	0.565976	679171	n/a (no relatives detected)	M	GretzingerNature2022	published	0	0	low clustering
I16509	United Kingdom	England, Buckinghamshire, Wolverton	Wolverton	1311	600-670 calCE (1395В±30 BP, SUERC-31583)	England_EarlyMedieval	I1a1b1	0.633683	760420	n/a (no relatives detected)	M	GretzingerNature2022	published	0	0	low clustering
I14541	United Kingdom	England, Sussex, Bishopstone, Rookery Hill	Rookery-Hill	1350	500-700 CE	England_EarlyMedieval	n/a (female)	0.623788	748545	United Kingdom, England, Sussex, Bishopstone, Rookery Hill Family A (3 members) (I14540 and I14541 are father and daughter, and both are 2nd or 3rd degree relatives of I14534)	F	GretzingerNature2022	published	0	0	low clustering
I14542	United Kingdom	England, Sussex, Bishopstone, Rookery Hill	Rookery-Hill	1350	500-700 CE	England_EarlyMedieval	n/a (female)	0.574923	689907	n/a (no relatives detected)	F	GretzingerNature2022	published	0	0	low clustering
I17275	United Kingdom	England, North Yorkshire, Stockton-on-Tees, Norton, Norton East Mill	Norton-East-Mill	1400	500-600 CE	England_EarlyMedieval	n/a (female)	0.519831	623797	n/a (no relatives detected)	F	GretzingerNature2022	published	0	0	low clustering
I17272	United Kingdom	England, North Yorkshire, Stockton-on-Tees, Norton, Norton East Mill	Norton-East-Mill	1400	500-600 CE	England_EarlyMedieval	R1b1a1b1a1a1c2b	0.503795	604554	n/a (no relatives detected)	M	GretzingerNature2022	published	0	0	low clustering
I20652	United Kingdom	England, North Yorkshire, Vale of Pickering, West Heslerton	West-Heslerton	1450	400-600 CE	England_EarlyMedieval_Saxon	R1b1a1b1a1a	0.742537	891044	n/a (no relatives detected)	M	GretzingerNature2022	published	0	0	low clustering
I20644	United Kingdom	England, North Yorkshire, Vale of Pickering, West Heslerton	West-Heslerton	1450	400-600 CE	England_EarlyMedieval_Saxon	R1b1a1b1a1a1c2b2b1a2	0.721434	865721	n/a (no relatives detected)	M	GretzingerNature2022	published	14	0	low clustering
I20678	United Kingdom	England, North Yorkshire, Vale of Pickering, West Heslerton	West-Heslerton	1450	400-600 CE	England_EarlyMedieval_Saxon	n/a (female)	0.588523	706228	n/a (no relatives detected)	F	GretzingerNature2022	published	0	0	low clustering
I20674	United Kingdom	England, North Yorkshire, Vale of Pickering, West Heslerton	West-Heslerton	1450	400-600 CE	England_EarlyMedieval_Saxon	I1	0.601688	722026	n/a (no relatives detected)	M	GretzingerNature2022	published	0	0	low clustering
MDM001.A	Netherlands	Friesland, Midlum	Midlum	1400	400-700 CE	Netherlands_Friesland_Saxon_Medieval	n/a (female)	0.811452	973742	n/a (no relatives detected)	F	GretzingerNature2022	published	0	0	low clustering
MDM002.SG	Netherlands	Friesland, Midlum	Midlum	1458	420-565 calCE	Netherlands_Friesland_Saxon_Medieval_oEastMed.SG	n/a (female)	0.714676	857611	n/a (no relatives detected)	F	GretzingerNature2022	published	12	0	low clustering
SWG002.A	Germany	Schleswig-Holstein, Schleswig	Schleswig	775	1100-1250 CE	Germany_Schleswig_Saxon_LMedieval	n/a (female)	0.795488	954586	n/a (no relatives detected)	F	GretzingerNature2022	published	0	0	low clustering
SWG013.A	Germany	Schleswig-Holstein, Schleswig	Schleswig	775	1100-1250 CE	Germany_Schleswig_Saxon_LMedieval	R1b1a1b1a1a1c2b2a1b1a1a2	0.639493	767391	n/a (no relatives detected)	M	GretzingerNature2022	published	0	0	low clustering
SWG008.A_noUDG	Germany	Schleswig-Holstein, Schleswig	Schleswig	800	1100-1200 CE	Germany_Schleswig_Saxon_LMedieval	I1a2a2a3	0.682113	818536	n/a (no relatives detected)	M	GretzingerNature2022	published	0	0	low clustering
SWG003.A	Germany	Schleswig-Holstein, Schleswig	Schleswig	800	1100-1200 CE	Germany_Schleswig_Saxon_LMedieval	R1b1a1b1a1a2c1	0.517717	621260	n/a (no relatives detected)	M	GretzingerNature2022	published	0	0	low clustering
SWG004.A	Germany	Schleswig-Holstein, Schleswig	Schleswig	850	1000-1200 CE	Germany_Schleswig_Saxon_LMedieval	I1a2a2a5~	0.658107	789729	n/a (no relatives detected)	M	GretzingerNature2022	published	0	0	low clustering
SWG007.A_noUDG	Germany	Schleswig-Holstein, Schleswig	Schleswig	850	1000-1200 CE	Germany_Schleswig_Saxon_LMedieval	I1a3b2a~	0.5983	717960	n/a (no relatives detected)	M	GretzingerNature2022	published	0	0	low clustering
GRO005.A_noUDG	Netherlands	Groningen	Groningen	900	1000-1100 CE	Netherlands_Groningen_Saxon_Medieval_oAfrica1	R1b1a1b1a1a2	0.564573	677488	n/a (no relatives detected)	M	GretzingerNature2022	published	0	0	low clustering
KPN003.A_noUDG	Denmark	Zealand, Kopenhagen	Kopenhagen	900	1000-1100 CE	Denmark_Zealand_Saxon_Medieval	n/a (female)	0.704294	845153	n/a (no relatives detected)	F	GretzingerNature2022	published	8	0	low clustering
KPN004.A_noUDG	Denmark	Zealand, Kopenhagen	Kopenhagen	900	1000-1100 CE	Denmark_Zealand_Saxon_Medieval	n/a (female)	0.596155	715386	n/a (no relatives detected)	F	GretzingerNature2022	published	0	0	low clustering
KPN001.A_noUDG	Denmark	Zealand, Kopenhagen	Kopenhagen	900	1000-1100 CE	Denmark_Zealand_Saxon_Medieval	n/a (female)	0.544758	653710	n/a (no relatives detected)	F	GretzingerNature2022	published	0	0	low clustering
KPN013.A_noUDG	Denmark	Zealand, Kopenhagen	Kopenhagen	900	1000-1100 CE	Denmark_Zealand_Saxon_Medieval	n/a (female)	0.512949	615539	n/a (no relatives detected)	F	GretzingerNature2022	published	0	0	low clustering
GRO010.A	Netherlands	Groningen	Groningen	950	900-1100 CE	Netherlands_Groningen_Saxon_Medieval	n/a (female)	0.758346	910015	n/a (no relatives detected)	F	GretzingerNature2022	published	8	0	low clustering
GRO017.A_noUDG	Netherlands	Groningen	Groningen	1050	800-1000 CE	Netherlands_Groningen_Saxon_Medieval	R1b1a1b1a	0.623643	748372	n/a (no relatives detected)	M	GretzingerNature2022	published	0	0	low clustering
DUN011.A_noUDG	Germany	Lower Saxony, Dunum	Dunum	1050	800-1000 CE	Germany_Dunum_Saxon_Medieval	R1b1a1b1a1a1b1a1	0.688133	825760	n/a (no relatives detected)	M	GretzingerNature2022	published	0	0	low clustering
DUN007.A_noUDG	Germany	Lower Saxony, Dunum	Dunum	1050	800-1000 CE	Germany_Dunum_Saxon_Medieval	n/a (female)	0.56943	683316	n/a (no relatives detected)	F	GretzingerNature2022	published	8	0	low clustering
GRO021.A	Netherlands	Groningen	Groningen	1100	800-900 CE	Netherlands_Groningen_Saxon_Medieval	I1	0.616315	739578	n/a (no relatives detected)	M	GretzingerNature2022	published	0	0	low clustering
IND008.A_noUDG	Germany	North Rhine-Westphalia, Alt-Inden	Alt-Inden	1350	400-800 CE	Germany_AltInden_Saxon_EMedieval_father.or.son.IND001.A	G2a2b2a1a1b1a1a2a1a1	0.628498	754198	North Rhine-Westphalia, Alt-Inden Family A (2 members) (father-son: IND001.A-IND008.A)	M	GretzingerNature2022	published	8	0	low clustering
IND005.A_noUDG	Germany	North Rhine-Westphalia, Alt-Inden	Alt-Inden	1350	400-800 CE	Germany_AltInden_Saxon_EMedieval	R1b1a1b1a1a3a1	0.714306	857167	n/a (no relatives detected)	M	GretzingerNature2022	published	14	0	low clustering
IND013.A_noUDG	Germany	North Rhine-Westphalia, Alt-Inden	Alt-Inden	1350	400-800 CE	Germany_AltInden_Saxon_EMedieval	R1b1a1b1a1a2c1	0.723888	868665	n/a (no relatives detected)	M	GretzingerNature2022	published	14	0	low clustering
IND003.A_noUDG	Germany	North Rhine-Westphalia, Alt-Inden	Alt-Inden	1350	400-800 CE	Germany_AltInden_Saxon_EMedieval	R1b1a1b1a1a2	0.621912	746295	North Rhine-Westphalia, Alt-Inden Family B (2 members) (2d: IND017.A-IND003.A)	M	GretzingerNature2022	published	14	0	low clustering
IND014.A_noUDG	Germany	North Rhine-Westphalia, Alt-Inden	Alt-Inden	1350	400-800 CE	Germany_AltInden_Saxon_EMedieval	R1b1a1b1b3a1a	0.569078	682893	n/a (no relatives detected)	M	GretzingerNature2022	published	0	0	low clustering
IND017.A_noUDG	Germany	North Rhine-Westphalia, Alt-Inden	Alt-Inden	1350	400-800 CE	Germany_AltInden_Saxon_EMedieval	R1b1a1b1a1a2b1c	0.599788	719746	North Rhine-Westphalia, Alt-Inden Family B (2 members) (2d: IND017.A-IND003.A)	M	GretzingerNature2022	published	14	0	low clustering
KIL025.B_noUDG	Ireland	Roscommon, Kilteasheen	Kilteasheen	950	700-1300 CE	Ireland_Kilteasheen_AngloSaxon_EMedieval_Norman	R1b1a1b1a1a2c1	0.756293	907551	n/a (no relatives detected)	M	GretzingerNature2022	published	4	0	low clustering
KIL043.B_noUDG	Ireland	Roscommon, Kilteasheen	Kilteasheen	950	700-1300 CE	Ireland_Kilteasheen_AngloSaxon_EMedieval_Norman	R1b1a1b1a1a2c1a2a	0.71747	860964	n/a (no relatives detected)	M	GretzingerNature2022	published	4	0	low clustering
KIL028.B_noUDG	Ireland	Roscommon, Kilteasheen	Kilteasheen	950	700-1300 CE	Ireland_Kilteasheen_AngloSaxon_EMedieval_Norman	n/a (female)	0.603419	724103	n/a (no relatives detected)	F	GretzingerNature2022	published	4	0	low clustering
KIL035.B_noUDG	Ireland	Roscommon, Kilteasheen	Kilteasheen	950	700-1300 CE	Ireland_Kilteasheen_AngloSaxon_EMedieval_Norman	R1b1a1b1a1a2	0.576742	692090	Lower Saxony, Schortens Family A (6 members) (2/3d: SRS004.A-SRS001.A, SRS001.A-SRS002.A, SRS002.A-SRS003.A, KIL035.B-KIL002.B | 3d+: SRS002.A-KIL002.B)	M	GretzingerNature2022	published	4	0	low clustering
KIL023.B_noUDG	Ireland	Roscommon, Kilteasheen	Kilteasheen	950	700-1300 CE	Ireland_Kilteasheen_AngloSaxon_EMedieval_Norman	n/a (female)	0.746003	895203	n/a (no relatives detected)	F	GretzingerNature2022	published	4	0.1	Northern Eurasia Medieval
KIL037.A_noUDG	Ireland	Roscommon, Kilteasheen	Kilteasheen	950	700-1300 CE	Ireland_Kilteasheen_AngloSaxon_EMedieval_Norman	R1b1a1b1a1a2c1a1a1a1a1	0.771955	926346	n/a (no relatives detected)	M	GretzingerNature2022	published	4	0.333333	Northern Eurasia Medieval
KIL033.B_noUDG	Ireland	Roscommon, Kilteasheen	Kilteasheen	950	700-1300 CE	Ireland_Kilteasheen_AngloSaxon_EMedieval_Norman	R1b1a1b1a1a2c1a1a1a1a1	0.748482	898178	n/a (no relatives detected)	M	GretzingerNature2022	published	4	0.111111	Northern Eurasia Medieval
KIL016.B_noUDG	Ireland	Roscommon, Kilteasheen	Kilteasheen	950	700-1300 CE	Ireland_Kilteasheen_AngloSaxon_EMedieval_Norman	R1b1a1b1a1a2c1a2b2a	0.767098	920518	n/a (no relatives detected)	M	GretzingerNature2022	published	4	0.066667	Northern Eurasia Medieval
KIL027.B_noUDG	Ireland	Roscommon, Kilteasheen	Kilteasheen	950	700-1300 CE	Ireland_Kilteasheen_AngloSaxon_EMedieval_Norman	R1b1a1b1a1a2a1a2	0.715986	859183	n/a (no relatives detected)	M	GretzingerNature2022	published	4	0.142857	Northern Eurasia Medieval
KIL006.B_noUDG	Ireland	Roscommon, Kilteasheen	Kilteasheen	950	700-1300 CE	Ireland_Kilteasheen_AngloSaxon_EMedieval_Norman	n/a (female)	0.753047	903656	n/a (no relatives detected)	F	GretzingerNature2022	published	4	0.166667	Northern Eurasia Medieval
KIL022.B_noUDG	Ireland	Roscommon, Kilteasheen	Kilteasheen	950	700-1300 CE	Ireland_Kilteasheen_AngloSaxon_EMedieval_Norman	R1b1a1b1a1a2c1a4b4	0.713622	856346	n/a (no relatives detected)	M	GretzingerNature2022	published	4	0.166667	Northern Eurasia Medieval
KIL004.B_noUDG	Ireland	Roscommon, Kilteasheen	Kilteasheen	950	700-1300 CE	Ireland_Kilteasheen_AngloSaxon_EMedieval_Norman	R1b1a1b1a1a2	0.704538	845446	n/a (no relatives detected)	M	GretzingerNature2022	published	4	0.106061	Northern Eurasia Medieval
KIL001.B_noUDG	Ireland	Roscommon, Kilteasheen	Kilteasheen	950	700-1300 CE	Ireland_Kilteasheen_AngloSaxon_EMedieval_Norman	n/a (female)	0.710094	852113	n/a (no relatives detected)	F	GretzingerNature2022	published	4	0.066667	Northern Eurasia Medieval
KIL044.B_noUDG	Ireland	Roscommon, Kilteasheen	Kilteasheen	950	700-1300 CE	Ireland_Kilteasheen_AngloSaxon_EMedieval_Norman	R1b1a1b1a1a2c1a1a1a1a1a1a	0.726152	871383	n/a (no relatives detected)	M	GretzingerNature2022	published	4	0.083333	Northern Eurasia Medieval
KIL012.A_noUDG	Ireland	Roscommon, Kilteasheen	Kilteasheen	950	700-1300 CE	Ireland_Kilteasheen_AngloSaxon_EMedieval_Norman	R1b1a1b1a1a2c1a4b4	0.702004	842405	n/a (no relatives detected)	M	GretzingerNature2022	published	4	0.166667	Northern Eurasia Medieval
KIL003.B_noUDG	Ireland	Roscommon, Kilteasheen	Kilteasheen	950	700-1300 CE	Ireland_Kilteasheen_AngloSaxon_EMedieval_Norman	n/a (female)	0.655466	786559	n/a (no relatives detected)	F	GretzingerNature2022	published	4	0.127273	Northern Eurasia Medieval
KIL047.B_noUDG	Ireland	Roscommon, Kilteasheen	Kilteasheen	950	700-1300 CE	Ireland_Kilteasheen_AngloSaxon_EMedieval_Norman	R1b1a1b1a1a2a2a	0.655676	786811	n/a (no relatives detected)	M	GretzingerNature2022	published	4	0.2	Northern Eurasia Medieval
KIL009.B_noUDG	Ireland	Roscommon, Kilteasheen	Kilteasheen	950	700-1300 CE	Ireland_Kilteasheen_AngloSaxon_EMedieval_Norman	R1b1a1b1a1a2c1a1a1a1a1	0.681452	817742	n/a (no relatives detected)	M	GretzingerNature2022	published	4	0.333333	Northern Eurasia Medieval
KIL034.A_noUDG	Ireland	Roscommon, Kilteasheen	Kilteasheen	950	700-1300 CE	Ireland_Kilteasheen_AngloSaxon_EMedieval_Norman	R1b1a1b1a1a2c1a4c	0.667898	801477	n/a (no relatives detected)	M	GretzingerNature2022	published	4	0.047619	Northern Eurasia Medieval
KIL041.B_noUDG	Ireland	Roscommon, Kilteasheen	Kilteasheen	950	700-1300 CE	Ireland_Kilteasheen_AngloSaxon_EMedieval_Norman	R1b1a1b1a1a2c1a1a1a1a1a1a	0.620957	745149	n/a (no relatives detected)	M	GretzingerNature2022	published	4	0.133333	Northern Eurasia Medieval
KIL032.B_noUDG	Ireland	Roscommon, Kilteasheen	Kilteasheen	950	700-1300 CE	Ireland_Kilteasheen_AngloSaxon_EMedieval_Norman	R1b1a1b1a1a	0.505413	606496	n/a (no relatives detected)	M	GretzingerNature2022	published	4	0.266667	Northern Eurasia Medieval
I17268	United Kingdom	England, North Yorkshire, Stockton-on-Tees, Norton, Norton Bishops Mill	Norton-East-Mill	1200	600-900 CE	England_EarlyMedieval_Saxon	I1a2a1~	0.517597	621116	n/a (no relatives detected)	M	GretzingerNature2022 (new version of individual previously published in MartinianoNatureCommunications2016)	published	0	0.083333	Central-Northern Europe Medieval
I0161	United Kingdom	England, South Cambridgeshire, East Anglia, Hinxton	Hinxton	1157	686-883 calCE (1230В±25 BP, OxA-29572)	England_EarlyMedieval_Saxon	n/a (female)	0.620409	744491	n/a (no relatives detected)	F	GretzingerNature2022 (new version of individual previously published in SchiffelsNatureCommunications2016)	published	0	0.133333	Central-Northern Europe Medieval
I0157	United Kingdom	England, South Cambridgeshire, East Anglia, Hinxton	Hinxton	1227	665-775 calCE (1288В±25 BP, OxA-29574)	England_EarlyMedieval_Saxon	n/a (female)	0.811412	973695	n/a (no relatives detected)	F	GretzingerNature2022 (new version of individual previously published in SchiffelsNatureCommunications2016)	published	0	0.083333	Central-Northern Europe Medieval
I0159	United Kingdom	England, South Cambridgeshire, East Anglia, Hinxton	Hinxton	1234	643-821 calCE (1320В±45 BP, OxA-X-2565-12)	England_EarlyMedieval_Saxon	n/a (female)	0.775251	930301	n/a (no relatives detected)	F	GretzingerNature2022 (new version of individual previously published in SchiffelsNatureCommunications2016)	published	0	0.035714	Central-Northern Europe Medieval
I0769	United Kingdom	England, South Cambridgeshire, Oakington	Oakington	1449	426-575 calCE (1560В±30 BP, Beta-397731)	England_EarlyMedieval_Saxon	n/a (female)	0.715933	859120	n/a (no relatives detected)	F	GretzingerNature2022 (new version of individual previously published in SchiffelsNatureCommunications2016)	published	0	0.066667	Central-Northern Europe Medieval
I0774	United Kingdom	England, South Cambridgeshire, Oakington	Oakington	1469	416-545 calCE (1600В±30 BP, Beta-397733)	England_EarlyMedieval_Saxon	n/a (female)	0.877245	1052694	n/a (no relatives detected)	F	GretzingerNature2022 (new version of individual previously published in SchiffelsNatureCommunications2016)	published	0	0.107143	Central-Northern Europe Medieval
I0773	United Kingdom	England, South Cambridgeshire, Oakington	Oakington	1479	406-543 calCE (1620В±30 BP, Beta-397732)	England_EarlyMedieval_Saxon	n/a (female)	0.698637	838364	n/a (no relatives detected)	F	GretzingerNature2022 (new version of individual previously published in SchiffelsNatureCommunications2016)	published	0	0.089744	Central-Northern Europe Medieval
SI-40_noUDG.SG	Lebanon	Sidon	Sidon	800	1000-1300 CE	Lebanon_Medieval_o5.SG	R1b1a1b1a1a2a	0.252757	303309	n/a (no relatives detected)	M	HaberAJHG2018	published	0	0	low clustering
MJ-44_noUDG.SG	Russia	Chumarovo-1, Mound 10, burial 10	Chumarovo-1	2213	367-155 calBCE (2185В±30 BP, Poz-)	Russia_MiddleSarmatian_SouthernUrals.SG	n/a (female)	0.380629	456755	n/a (no relatives detected)	F	JarveCurrentBiology2019	published	1	0.238095	Eurasian steppe IA
MJ-43_noUDG.SG	Russia	Sibai-1, Mound 1, burial 1, skeleton 2	Sibay-1	2312	413-229 calBCE (2310В±30 BP, Poz-)	Russia_EarlySarmatian_SouthernUrals.SG	n/a (female)	0.261728	314073	n/a (no relatives detected)	F	JarveCurrentBiology2019	published	1	0.105413	Eurasian steppe IA
LS-13_noUDG.SG	Russia	Novo-Muraptalovo-7, Mound 1, burial 2	Novo-Muraptalovo-7	2324	481-210 calBCE (2320В±35 BP, Poz- )	Russia_EarlySarmatian_SouthernUrals.SG	R1a1a1	0.251283	301540	n/a (no relatives detected)	M	JarveCurrentBiology2019	published	1	0.179487	Eurasian steppe IA
MJ-56_noUDG.SG	Russia	Perevolochan-2, Mound 4, burial 3	Perevolochan-2	2436	727-396 calBCE (2395В±30 BP, Poz-)	Russia_EarlySarmatian_SouthernUrals.SG	n/a (female)	0.185144	222173	n/a (no relatives detected)	F	JarveCurrentBiology2019	published	1	0.225	Eurasian steppe IA
MJ-42_noUDG.SG	Russia	Nikolaevka II, Mound 1, burial 2	Nikolaevka-2	2604	793-541 calBCE (2520В±35 BP, Poz-)	Russia_EasternScythian_SouthernUrals.SG	R1a1a1	0.274137	328965	n/a (no relatives detected)	M	JarveCurrentBiology2019	published	1	0.314286	Eurasian steppe IA
MJ-32_noUDG.SG	Ukraine	St Merchik, Group II, mound 1, burial 1	Staryi-Merchik	2246	393-206 calBCE (2255В±30 BP, Poz-)	Ukraine_IA_WesternScythian_Cimmerians_o2.SG	R1a1a1b2a2	0.176946	212335	n/a (no relatives detected)	M	JarveCurrentBiology2019	published	1	0.2	Eurasian steppe IA
MJ-41_noUDG.SG	Russia	Avlasovo, Mound 3, burial 2	Avlasovo	2477	749-399 calBCE (2415В±35 BP, Poz-)	Russia_EarlySarmatian_SouthernUrals.SG	n/a (female)	0.296426	355711	n/a (no relatives detected)	F	JarveCurrentBiology2019	published	1	0.171429	Eurasian steppe IA
UGU001	Mongolia	Selenge, Uguumur Uul	Uguumur-Uul	1225	676-819 calCE (1262В±15 BP, GrM-12981)	Mongolia_Selenge_XiongnuMedieval	J2a2a1a1a~	0.603727	724472	n/a (no relatives detected)	M	JeongCell2020	published	2	0.130719	Eastern Asia/Carpathian IA-EMA
ZAA007	Mongolia	Bulgan, Zaan-Khoshuu	Zaan-Khoshuu	1227	671-774 calCE (1280В±20 BP, MAMS-41138)	Mongolia_Bulgan_EarlyMedievalLateMedieval	n/a (female)	0.703734	844481	n/a (no relatives detected)	F	JeongCell2020	published	2	0.079051	Eastern Asia/Carpathian IA-EMA
KNU001	Mongolia	Arkhangai, Khanui	Khanui	700	1000-1500 CE	Mongolia_Arkhangai_LateMedieval	n/a (female)	0.628448	754138	n/a (no relatives detected)	F	JeongCell2020	published	2	0.1	Eastern Asia/Carpathian IA-EMA
KGK001	Mongolia	Arkhangai, Khirgest Khooloi	Arkhangai-Khirgist-khooloi	700	1000-1500 CE	Mongolia_Arkhangai_LateMedieval	n/a (female)	0.729336	875203	n/a (no relatives detected)	F	JeongCell2020	published	2	0.066667	Eastern Asia/Carpathian IA-EMA
TSA006	Mongolia	Dornod, Tsagaan Chuluut	Tsagaan-Chuluut	700	1000-1500 CE	Mongolia_Dornod_LateMedieval	n/a (female)	0.80545	966540	n/a (no relatives detected)	F	JeongCell2020	published	2	0.25	Eastern Asia/Carpathian IA-EMA
TSA005	Mongolia	Dornod, Tsagaan Chuluut	Tsagaan-Chuluut	700	1000-1500 CE	Mongolia_Dornod_LateMedieval	N1a1a1a1a3a	0.712306	854767	n/a (no relatives detected)	M	JeongCell2020	published	2	0.284585	Eastern Asia/Carpathian IA-EMA
CHD001	Mongolia	Khentii, Chandgan Talyn Uurkhai	Chandgan-Talyn-Uurkhai	700	1000-1500 CE	Mongolia_Khentii_LateMedieval	n/a (female)	0.774178	929014	n/a (no relatives detected)	F	JeongCell2020	published	2	0.133333	Eastern Asia/Carpathian IA-EMA
RAH001	Mongolia	Khentii, Rahsaan Khad	Rahsaan-Khad	700	1000-1500 CE	Mongolia_Khentii_LateMedieval	n/a (female)	0.612275	734730	n/a (no relatives detected)	F	JeongCell2020	published	2	0.066667	Eastern Asia/Carpathian IA-EMA
TAH002	Mongolia	Khovd, Takhiltyn Khotgor II	Takhiltyn-Khotgor-2	700	1000-1500 CE	Mongolia_Khovd_LateMedieval	D1a1b	0.746655	895986	n/a (no relatives detected)	M	JeongCell2020	published	2	0.333333	Eastern Asia/Carpathian IA-EMA
MRI001	Mongolia	Khuvsgul, Mori Baridag	Mori-Baridag	700	1000-1500 CE	Mongolia_Khuvsgul_LateMedieval	C2a1a3a	0.696142	835370	n/a (no relatives detected)	M	JeongCell2020	published	2	0.071429	Eastern Asia/Carpathian IA-EMA
BRG002	Mongolia	Selenge, Burgaldain Khundii	Burgaldain-Khundii	700	1000-1500 CE	Mongolia_Selenge_LateMedieval	n/a (female)	0.692606	831127	n/a (no relatives detected)	F	JeongCell2020	published	2	0.142857	Eastern Asia/Carpathian IA-EMA
KRN001	Mongolia	Selenge, Karnikovyn Am	Karnikovyn-Am	700	1000-1500 CE	Mongolia_Selenge_LateMedieval	C2a1a2	0.588309	705971	n/a (no relatives detected)	M	JeongCell2020	published	2	0.142857	Eastern Asia/Carpathian IA-EMA
KHN001	Mongolia	Sukhbaatar, Khalgan Khoshuu, Zamyn Khashat, Khanan bor	Khanan-bor	700	1000-1500 CE	Mongolia_Sukhbaatar_LateMedieval	C2a1a1b1a2a	0.779966	935959	n/a (no relatives detected)	M	JeongCell2020	published	2	0.3	Eastern Asia/Carpathian IA-EMA
DAS001	Mongolia	Sukhbaatar, Lamt Mountain	Lamt-Mountain	700	1000-1500 CE	Mongolia_Sukhbaatar_LateMedieval	C2a1a3a	0.788641	946369	n/a (no relatives detected)	M	JeongCell2020	published	2	0.166667	Eastern Asia/Carpathian IA-EMA
SHG001	Mongolia	Sukhbaatar, Sharga Uul	Sharga-Uul	700	1000-1500 CE	Mongolia_Sukhbaatar_LateMedieval	C2a1a1b1a	0.700356	840427	n/a (no relatives detected)	M	JeongCell2020	published	2	0.19697	Eastern Asia/Carpathian IA-EMA
SHG002	Mongolia	Sukhbaatar, Sharga Uul	Sharga-Uul	700	1000-1500 CE	Mongolia_Sukhbaatar_LateMedieval	N1a1a1a1a4	0.574958	689949	n/a (no relatives detected)	M	JeongCell2020	published	2	0.197628	Eastern Asia/Carpathian IA-EMA
BAZ001	Mongolia	Umungobi, Banzart Khairkhan	Banzart-Khairkhan	700	1000-1500 CE	Mongolia_Umungobi_LateMedieval	n/a (female)	0.738713	886456	n/a (no relatives detected)	F	JeongCell2020	published	2	0.151515	Eastern Asia/Carpathian IA-EMA
SHA001	Mongolia	Umungobi, Shar Tolgoi	Shar-Tolgoi	700	1000-1500 CE	Mongolia_Umungobi_LateMedieval	C2a1a3a	0.726298	871558	n/a (no relatives detected)	M	JeongCell2020	published	2	0.214286	Eastern Asia/Carpathian IA-EMA
SHU002	Mongolia	Uvurkhangai, Shunkhlai Mountain	Shunkhlai-Mountain	726	1175-1267 calCE (831В±23 BP, MAMS-41125)	Mongolia_Uvurkhangai_EIALateMedieval	R1a1a1b2a2a3b~	0.760432	912518	n/a (no relatives detected)	M	JeongCell2020	published	2	0.333333	Eastern Asia/Carpathian IA-EMA
ZAA005	Mongolia	Bulgan, Zaan-Khoshuu	Zaan-Khoshuu	850	1033-1158 calCE (950В±20 BP)	Mongolia_Bulgan_EarlyMedievalLateMedieval	J2a2a1a1a~	0.609644	731573	n/a (no relatives detected)	M	JeongCell2020	published	2	0.238095	Eastern Asia/Carpathian IA-EMA
OLN009	Mongolia	Arkhangai, Olon Dov	Olon-Dov	1075	700-1050 CE	Mongolia_Arkhangai_EarlyMedieval_o	n/a (female)	0.809871	971845	Arkhangai, Olon Dov Family A (5 members) (2d: OLN009-OLN010 | 2/3d: OLN007-OLN001, OLN007-OLN008, OLN001-OLN008, OLN001-OLN009)	F	JeongCell2020	published	2	0.102564	Eastern Asia/Carpathian IA-EMA
OLN008	Mongolia	Arkhangai, Olon Dov	Olon-Dov	1075	700-1050 CE	Mongolia_Arkhangai_EarlyMedieval_o	n/a (female)	0.784702	941642	Arkhangai, Olon Dov Family A (5 members) (2d: OLN009-OLN010 | 2/3d: OLN007-OLN001, OLN007-OLN008, OLN001-OLN008, OLN001-OLN009)	F	JeongCell2020	published	2	0.2	Eastern Asia/Carpathian IA-EMA
OLN007	Mongolia	Arkhangai, Olon Dov	Olon-Dov	1075	700-1050 CE	Mongolia_Arkhangai_EarlyMedieval_o	C2b1a1a1a	0.592207	710648	Arkhangai, Olon Dov Family A (5 members) (2d: OLN009-OLN010 | 2/3d: OLN007-OLN001, OLN007-OLN008, OLN001-OLN008, OLN001-OLN009)	M	JeongCell2020	published	2	0.19697	Eastern Asia/Carpathian IA-EMA
OLN012	Mongolia	Arkhangai, Olon Dov	Olon-Dov	1075	700-1050 CE	Mongolia_Arkhangai_EarlyMedieval	n/a (female)	0.816476	979771	n/a (no relatives detected)	F	JeongCell2020	published	2	0.333333	Eastern Asia/Carpathian IA-EMA
OLN005	Mongolia	Arkhangai, Olon Dov	Olon-Dov	1075	700-1050 CE	Mongolia_Arkhangai_EarlyMedieval	R1b1a1b1b3	0.68693	824316	n/a (no relatives detected)	M	JeongCell2020	published	2	0.2	Eastern Asia/Carpathian IA-EMA
OLN010	Mongolia	Arkhangai, Olon Dov	Olon-Dov	1075	700-1050 CE	Mongolia_Arkhangai_EarlyMedieval	R1b1a1b1b3	0.569787	683744	Arkhangai, Olon Dov Family A (5 members) (2d: OLN009-OLN010 | 2/3d: OLN007-OLN001, OLN007-OLN008, OLN001-OLN008, OLN001-OLN009)	M	JeongCell2020	published	2	0.3	Eastern Asia/Carpathian IA-EMA
ZAA001	Mongolia	Bulgan, Zaan-Khoshuu	Zaan-Khoshuu	1075	550-1200 CE	Mongolia_Bulgan_EarlyMedievalLateMedieval	n/a (female)	0.818263	981915	n/a (no relatives detected)	F	JeongCell2020	published	2	0.108046	Eastern Asia/Carpathian IA-EMA
ZAA004	Mongolia	Bulgan, Zaan-Khoshuu	Zaan-Khoshuu	1075	550-1200 CE	Mongolia_Bulgan_EarlyMedievalLateMedieval	C2a1a1b1a	0.750292	900350	n/a (no relatives detected)	M	JeongCell2020	published	2	0.038462	Eastern Asia/Carpathian IA-EMA
TUH001	Mongolia	Arkhangai, Tamiryn Ulaan Khoshuu, Burkhan Tolgoi	Burkhan-Tolgoi	1800	150 BCE - 450 CE	Mongolia_Arkhangai_XiongnuEarlyMedieval_3	C2a1a2	0.698304	837965	Arkhangai, Tamiryn Ulaan Khoshuu, Burkhan Tolgoi Family B (2 members) (2/3d: TUH002-TUH001)	M	JeongCell2020	published	2	0.035714	Eastern Asia/Carpathian IA-EMA
ATS001	Mongolia	Tuv, Atsyn Am	Atsyn-Am	1878	23-121 calCE (1954В±15 BP, GrM-12988)	Mongolia_Tuv_Xiongnu	n/a (female)	0.826064	991277	Mongolia cross-site Family B (2 members) (2/3d: ATS001-I23395)	F	JeongCell2020	published	2	0.096552	Eastern Asia/Carpathian IA-EMA
SAN001	Mongolia	Dornod, Sant Uul	Sant-Uul	1890	10-120 calCE (1964В±15 BP, GrM-12931)	Mongolia_Dornod_Xiongnu	n/a (female)	0.796748	956098	n/a (no relatives detected)	F	JeongCell2020	published	2	0.022222	Eastern Asia/Carpathian IA-EMA
IMA006	Russia	Buryatia, Il'movaya Pad	Il'movaya-Pad'	1949	51 calBCE - 70 calCE (2012В±23 BP, MAMS-43520)	Russia_Buryatia_Xiongnu	Q1a1a	0.651731	782077	n/a (no relatives detected)	M	JeongCell2020	published	2	0.066667	Eastern Asia/Carpathian IA-EMA
ULN004	Mongolia	Sukhbaatar, Ulaanzuukh	Ulaanzuukh	1952	96 calBCE - 109 calCE (2016В±30 BP, OxA-36458)	Mongolia_Sukhbaatar_MLBAXiongnuLateMedieval	n/a (female)	0.841066	1009279	n/a (no relatives detected)	F	JeongCell2020	published	2	0.138889	Eastern Asia/Carpathian IA-EMA
CHN010	Mongolia	Uvs, Chandman Mountain, Ulaangom cemetery	Ulaangom	1961	89 calBCE - 60 calCE (2024В±21 BP, MAMS-41135)	Mongolia_Uvs_EIAXiongnuLateMedival_o	C2a1a1b1b1	0.767768	921322	n/a (no relatives detected)	M	JeongCell2020	published	2	0.244444	Eastern Asia/Carpathian IA-EMA
EME002	Mongolia	Arkhangai, Emeel Tolgoi	Emeel-Tolgoi	2000	200 BCE - 100 CE	Mongolia_Arkhangai_Xiongnu_o	n/a (female)	0.803277	963932	n/a (no relatives detected)	F	JeongCell2020	published	2	0.133333	Eastern Asia/Carpathian IA-EMA
BTO001	Mongolia	Bulgan, Burkhan Tolgoi	Bulgan-Burkhan-Tolgoi	2000	200 BCE - 100 CE	Mongolia_Bulgan_Xiongnu	Q1b1a3	0.755029	906035	n/a (no relatives detected)	M	JeongCell2020	published	2	0.095238	Eastern Asia/Carpathian IA-EMA
IMA002	Russia	Buryatia, Il'movaya Pad	Il'movaya-Pad'	2000	200 BCE - 100 CE	Russia_Buryatia_Xiongnu_mother.IMA005	n/a (female)	0.642844	771413	Buryatia, Il'movaya Pad Family A (3 members) (son-mother: IMA005-IMA002 | 2d: IMA002-IMA003 | 2/3d: IMA005-IMA003)	F	JeongCell2020	published	2	0.137255	Eastern Asia/Carpathian IA-EMA
IMA007	Russia	Buryatia, Il'movaya Pad	Il'movaya-Pad'	2000	200 BCE - 100 CE	Russia_Buryatia_Xiongnu	n/a (female)	0.640178	768214	n/a (no relatives detected)	F	JeongCell2020	published	2	0.321429	Eastern Asia/Carpathian IA-EMA
IMA001	Russia	Buryatia, Il'movaya Pad	Il'movaya-Pad'	2000	200 BCE - 100 CE	Russia_Buryatia_Xiongnu	n/a (female)	0.626408	751690	n/a (no relatives detected)	F	JeongCell2020	published	2	0.2	Eastern Asia/Carpathian IA-EMA
TEV003	Mongolia	Uvurkhangai, Tevsh Mountain	Tevsh-Mountain	2000	200 BCE - 100 CE	Mongolia_Uvurkhangai_Xiongnu	C2a1a1b1	0.737267	884721	n/a (no relatives detected)	M	JeongCell2020	published	2	0.076923	Eastern Asia/Carpathian IA-EMA
TEV002	Mongolia	Uvurkhangai, Tevsh Mountain	Tevsh-Mountain	2000	200 BCE - 100 CE	Mongolia_Uvurkhangai_Xiongnu	n/a (female)	0.719908	863889	n/a (no relatives detected)	F	JeongCell2020	published	2	0.133333	Eastern Asia/Carpathian IA-EMA
IMA005	Russia	Buryatia, Il'movaya Pad	Il'movaya-Pad'	2051	169-44 calBCE (2089В±22 BP, MAMS-43519)	Russia_Buryatia_Xiongnu	N1a1a1a1a3a	0.691108	829330	Buryatia, Il'movaya Pad Family A (3 members) (son-mother: IMA005-IMA002 | 2d: IMA002-IMA003 | 2/3d: IMA005-IMA003)	M	JeongCell2020	published	2	0.181818	Eastern Asia/Carpathian IA-EMA
JAA001	Mongolia	Khentii, Jargalantyn Am, Jargalantyn Khondii/Hundhii	Jargalantyn-Khondii	2051	200-1 BCE	Mongolia_Khentii_Xiongnu_daughter.JAG001	n/a (female)	0.557473	668967	Khentii, Jargalantyn Am, Jargalantyn Khondii/Hundhii Family A (2 members) (1d: JAA001-JAG001)	F	JeongCell2020	published	2	0.227273	Eastern Asia/Carpathian IA-EMA
SKT004	Mongolia	Khuvsgul, Salkhityn Am	Salkhityn-Am	2051	200-1 BCE	Mongolia_Khuvsgul_XiongnuLateMedieval_2	n/a (female)	0.727583	873100	n/a (no relatives detected)	F	JeongCell2020	published	2	0.035714	Eastern Asia/Carpathian IA-EMA
JAG001	Mongolia	Khentii, Jargalantyn Am, Jargalantyn Khondii/Hundhii	Jargalantyn-Khondii	2082	197-53 calBCE (2120В±15 BP, GrM-12929)	Mongolia_Khentii_Xiongnu	C2a1a1b1b1	0.768057	921668	Khentii, Jargalantyn Am, Jargalantyn Khondii/Hundhii Family A (2 members) (1d: JAA001-JAG001)	M	JeongCell2020	published	2	0.181818	Eastern Asia/Carpathian IA-EMA
TAV011	Mongolia	Sukhbaatar, Tavan Tolgoi	Tavan-Tolgoi	1300	200 BCE - 1500 CE	Mongolia_Sukhbaatar_XiongnuLateMedieval	R1a1a1b2a2	0.748493	898191	Sukhbaatar, Tavan Tolgoi Family A (2 members) (1d: TAV011-TAV001)	M	JeongCell2020	published	2	0.098901	Eastern Asia/Carpathian IA-EMA
TAV005	Mongolia	Sukhbaatar, Tavan Tolgoi	Tavan-Tolgoi	1300	200 BCE - 1500 CE	Mongolia_Sukhbaatar_XiongnuLateMedieval	R1b1a1a1b1	0.604157	724988	n/a (no relatives detected)	M	JeongCell2020	published	2	0.098901	Eastern Asia/Carpathian IA-EMA
CHN016	Mongolia	Uvs, Chandman Mountain, Ulaangom cemetery	Ulaangom	1400	400 BCE - 1500 CE	Mongolia_Uvs_EIAXiongnuLateMedival	Q1b1a3a1~	0.821163	985395	Uvs, Chandman Mountain, Ulaangom cemetery Family A (2 members) (2/3d: CHN007-CHN016)	M	JeongCell2020	published	2	0.095238	Eastern Asia/Carpathian IA-EMA
CHN008	Mongolia	Uvs, Chandman Mountain, Ulaangom cemetery	Ulaangom	1400	400 BCE - 1500 CE	Mongolia_Uvs_EIAXiongnuLateMedival	R1a1a1b2a2a3~	0.748532	898238	n/a (no relatives detected)	M	JeongCell2020	published	2	0.2	Eastern Asia/Carpathian IA-EMA
CHN012	Mongolia	Uvs, Chandman Mountain, Ulaangom cemetery	Ulaangom	1400	400 BCE - 1500 CE	Mongolia_Uvs_EIAXiongnuLateMedival	R1a1a1b2a2	0.672733	807280	n/a (no relatives detected)	M	JeongCell2020	published	2	0.133333	Eastern Asia/Carpathian IA-EMA
CHN007	Mongolia	Uvs, Chandman Mountain, Ulaangom cemetery	Ulaangom	1400	400 BCE - 1500 CE	Mongolia_Uvs_EIAXiongnuLateMedival	Q1b1a3a1~	0.610027	732033	Uvs, Chandman Mountain, Ulaangom cemetery Family A (2 members) (2/3d: CHN007-CHN016)	M	JeongCell2020	published	2	0.066667	Eastern Asia/Carpathian IA-EMA
CHN001	Mongolia	Uvs, Chandman Mountain, Ulaangom cemetery	Ulaangom	2226	356-173 calBCE (2188В±15 BP, GrM-12941)	Mongolia_Uvs_EIAXiongnuLateMedival	R1a1a1b2a2a3b~	0.729132	874958	n/a (no relatives detected)	M	JeongCell2020	published	1	0.247619	Eurasian steppe IA
SHU001	Mongolia	Uvurkhangai, Shunkhlai Mountain	Shunkhlai-Uul	2929	1107-902 calBCE (2826В±30 BP, OxA-36456)	Mongolia_Uvurkhangai_EIALateMedieval	Q1a1a	0.681031	817237	n/a (no relatives detected)	M	JeongCell2020	published	1	0.472727	Eurasian steppe IA
KHI001	Mongolia	Khovd, Khoit Tsenkher, Tarvagatain Am	Tarvagatain-Am	2930	1104-904 calBCE (2828В±28 BP, OxA-36227)	Mongolia_Khovd_MLBAXiongnuLateMedieval_o	N1a2a	0.569693	683632	n/a (no relatives detected)	M	JeongCell2020	published	1	0.361111	Eurasian steppe IA
BUR003	Mongolia	Arkhangai, Tamiryn Ulaan Khoshuu, Burkhan Tolgoi	Burkhan-Tolgoi	1800	150 BCE - 450 CE	Mongolia_Arkhangai_XiongnuEarlyMedieval_1	R1a1a1b2a2b2b~	0.780999	937199	Arkhangai, Tamiryn Ulaan Khoshuu, Burkhan Tolgoi Family A (2 members) (1d: BUR003-TMI001)	M	JeongCell2020	published	1	0.066667	Eurasian steppe IA
DEL001	Mongolia	Sukhbaatar, Delgerkhaan Uul	Ulaanzuukh	1978	96 calBCE - 20 calCE (2042В±15 BP, GrM-12947)	Mongolia_Sukhbaatar_Xiongnu_o	Q1b1a3a1~	0.719379	863255	n/a (no relatives detected)	M	JeongCell2020	published	1	0.2	Eurasian steppe IA
HUD001	Mongolia	Arkhangai, Khudgiin Am	Khudgiin-Am	2000	200 BCE - 100 CE	Mongolia_Arkhangai_Xiongnu	n/a (female)	0.806239	967487	n/a (no relatives detected)	F	JeongCell2020	published	1	0.2	Eurasian steppe IA
NAI001	Mongolia	Arkhangai, Naimaa Tolgoi	Naimaa-Tolgoi	2000	200 BCE - 100 CE	Mongolia_Arkhangai_Xiongnu	J2a1a4b	0.733067	879680	n/a (no relatives detected)	M	JeongCell2020	published	1	0.333333	Eurasian steppe IA
NAI002	Mongolia	Arkhangai, Naimaa Tolgoi	Naimaa-Tolgoi	2000	200 BCE - 100 CE	Mongolia_Arkhangai_Xiongnu	R1a1a1b1a4~	0.722305	866766	n/a (no relatives detected)	M	JeongCell2020	published	1	0.1	Eurasian steppe IA
SOL001	Mongolia	Arkhangai, Solbi Uul	Solbi-Uul	2000	200 BCE - 100 CE	Mongolia_Arkhangai_Xiongnu	n/a (female)	0.797621	957145	n/a (no relatives detected)	F	JeongCell2020	published	1	0.058333	Eurasian steppe IA
TAK001	Mongolia	Khovd, Takhiltyn Khotgor I	Khotgor-1	2000	200 BCE - 100 CE	Mongolia_Khovd_Xiongnu	n/a (female)	0.574814	689777	n/a (no relatives detected)	F	JeongCell2020	published	1	0.044444	Eurasian steppe IA
SKT012	Mongolia	Khuvsgul, Salkhityn Am	Salkhityn-Am	2051	200-1 BCE	Mongolia_Khuvsgul_XiongnuLateMedieval_2	J2a1a4b	0.510496	612595	n/a (no relatives detected)	M	JeongCell2020	published	1	0.107143	Eurasian steppe IA
SKT008	Mongolia	Khuvsgul, Salkhityn Am	Salkhityn-Am	2051	200-1 BCE	Mongolia_Khuvsgul_XiongnuLateMedieval_1	Q1b1a3a1~	0.688523	826228	n/a (no relatives detected)	M	JeongCell2020	published	1	0.066667	Eurasian steppe IA
SKT001	Mongolia	Khuvsgul, Salkhityn Am	Salkhityn-Am	2051	200-1 BCE	Mongolia_Khuvsgul_XiongnuLateMedieval_1	n/a (female)	0.542882	651459	n/a (no relatives detected)	F	JeongCell2020	published	1	0.333333	Eurasian steppe IA
SKT002	Mongolia	Khuvsgul, Salkhityn Am	Salkhityn-Am	2103	340-57 calBCE (2130В±15 BP, GrM-13034)	Mongolia_Khuvsgul_XiongnuLateMedieval_2	R1b2b	0.651933	782319	Khuvsgul, Salkhityn Am Family A (2 members) (1d: SKT006-SKT002)	M	JeongCell2020	published	1	0.145455	Eurasian steppe IA
ULN010	Mongolia	Sukhbaatar, Ulaanzuukh	Ulaanzuukh	2100	1650 BCE - 1350 CE	Mongolia_Sukhbaatar_MLBAXiongnuLateMedieval	n/a (female)	0.749907	899889	n/a (no relatives detected)	F	JeongCell2020	published	1	0.1	Eurasian steppe IA
ULN009	Mongolia	Sukhbaatar, Ulaanzuukh	Ulaanzuukh	2100	1650 BCE - 1350 CE	Mongolia_Sukhbaatar_MLBAXiongnuLateMedieval	n/a (female)	0.698357	838028	n/a (no relatives detected)	F	JeongCell2020	published	1	0.095238	Eurasian steppe IA
ULN002	Mongolia	Sukhbaatar, Ulaanzuukh	Ulaanzuukh	2850	IBD 1000-800 ВСЕ	Mongolia_Sukhbaatar_MLBAXiongnuLateMedieval	n/a (female)	0.70348	844176	n/a (no relatives detected)	F	JeongCell2020	published	1	0.833333	Eurasian steppe IA
ULN007	Mongolia	Sukhbaatar, Ulaanzuukh	Ulaanzuukh	2100	1650 BCE - 1350 CE	Mongolia_Sukhbaatar_MLBAXiongnuLateMedieval	Q1a1a	0.742748	891297	n/a (no relatives detected)	M	JeongCell2020	published	1	0.142857	Eurasian steppe IA
ZAA002	Mongolia	Bulgan, Zaan-Khoshuu	Zaan-Khoshuu	1324	596-656 calCE (1425В±25 BP)	Mongolia_Bulgan_EarlyMedievalLateMedieval	C2a1a1b1a	0.584505	701406	n/a (no relatives detected)	M	JeongCell2020	published	2	0	low clustering
TSA001	Mongolia	Dornod, Tsagaan Chuluut	Tsagaan-Chuluut	700	1000-1500 CE	Mongolia_Dornod_LateMedieval	C2a1a1b1a2a2~	0.710582	852698	n/a (no relatives detected)	M	JeongCell2020	published	2	0	low clustering
UGO002	Mongolia	Dornod, Ugoomor	Ugoomor	700	1000-1500 CE	Mongolia_Dornod_LateMedieval_o	O2a2b1	0.606232	727479	n/a (no relatives detected)	M	JeongCell2020	published	2	0	low clustering
ZAM002	Mongolia	Dundgobi, Zambaga Khairkhan	Zambaga-Khairkhan	700	1000-1500 CE	Mongolia_Dundgobi_LateMedieval	D1a1a1a1a1	0.709264	851117	n/a (no relatives detected)	M	JeongCell2020	published	2	0	low clustering
SHG003	Mongolia	Sukhbaatar, Sharga Uul	Sharga-Uul	700	1000-1500 CE	Mongolia_Sukhbaatar_LateMedieval	C2a1a3a	0.622741	747289	n/a (no relatives detected)	M	JeongCell2020	published	2	0	low clustering
ARG001	Mongolia	Tuv, Argali Mountain	Argali-Mountain	700	1000-1500 CE	Mongolia_Tuv_LateMedieval	R1a1a1b2a2b1	0.703128	843754	n/a (no relatives detected)	M	JeongCell2020	published	2	0	low clustering
BAY001	Mongolia	Tuv, Bayan Khairkhan, Bunkhantyn Gatsaa	Bunkhantyn-Gatsaa	700	1000-1500 CE	Mongolia_Tuv_LateMedieval	C2a1a1b1	0.622997	747597	n/a (no relatives detected)	M	JeongCell2020	published	2	0	low clustering
UGU005	Mongolia	Selenge, Uguumur Uul	Uguumur-Uul	1885	17-121 calCE (1960В±15 BP, GrM-12936)	Mongolia_Selenge_XiongnuMedieval_o2	R1a1a1b2a2	0.767938	921526	n/a (no relatives detected)	M	JeongCell2020	published	1	0	low clustering
DUU001	Mongolia	Khentii, Duulga Uul	Duulga-Uul	1941	43 calBCE - 64 calCE (2000В±15 BP, GrM-12939)	Mongolia_Khentii_XiongnuLateMedieval	n/a (female)	0.554769	665723	n/a (no relatives detected)	F	JeongCell2020	published	1	0	low clustering
SKT007	Mongolia	Khuvsgul, Salkhityn Am	Salkhityn-Am	2051	200-1 BCE	Mongolia_Khuvsgul_XiongnuLateMedieval_2	Q1b1a3	0.736828	884194	n/a (no relatives detected)	M	JeongCell2020	published	1	0	low clustering
SKT009	Mongolia	Khuvsgul, Salkhityn Am	Salkhityn-Am	2051	200-1 BCE	Mongolia_Khuvsgul_XiongnuLateMedieval_1	R1a1a1b2a2a3b~	0.717777	861333	Khuvsgul, Salkhityn Am Family B (4 members) (2d: SKT009-SKT010, SKT010-AST001, SKT010-SKT003, SKT003-AST001 | 2/3d: SKT009-SKT003)	M	JeongCell2020	published	1	0	low clustering
ARS009.A0101	Mongolia	Khovsgol aimag, Arbulag sorum	Arbulag-sorum-unknown-site-2	2900	1200-700 BCE	Mongolia_LBA_Khovsgol_6	n/a (female)	0.54674	656088	n/a (no relatives detected)	F	JeongPNAS2018	published	1	0.133333	Eurasian steppe IA
ARS026.A0101	Mongolia	Khovsgol aimag, Arbulag sorum	Arbulag-sorum-unknown-site-3	2957	1189-899 calBCE (2842В±42 BP, A-)	Mongolia_LBA_Khovsgol_6	R1a1a1b2a2	0.789657	947588	n/a (no relatives detected)	M	JeongPNAS2018	published	1	0.231579	Eurasian steppe IA
ARS001.A0101	Mongolia	Khovsgol aimag, Arbulag sorum	Arbulag-sorum-unknown-site-1	2880	1048-816 calBCE (2779В±50 BP, A-)	Mongolia_LBA_Khovsgol_6	Q1b1a3	0.605907	727089	n/a (no relatives detected)	M	JeongPNAS2018	published	1	0	low clustering
bla001_noUDG.SG	Russia	Far Eastern Federal District, Amur Oblast, Blagovechensk, Oktyabr'skoe	Oktyabr'skoe	1299	601-758 calCE (1380В±30 BP, Beta-453077)	Russia_Blagovechensk_IA.SG	C2a1a1b1	0.27546	330552	n/a (no relatives detected)	M	KilincSciAdv2021	published	2	0	low clustering
irk032_noUDG.SG	Russia	Siberian Federal District, Cis-Baikal, Angara River, Zarubino site	Zarubino	613	1279-1394 calCE (660В±30 BP, Beta-453089)	Russia_AngaraRiver_Medieval.SG	I2a1a2b1a1	0.276798	332158	n/a (no relatives detected)	M	KilincSciAdv2021	published	3	0.1	Urals-Carpathian EMA
vik_grt036_noUDG.SG	Sweden	Sigtuna, church 1 (St. Gertrud)	Sigtuna	870	994-1158 calCE (985В±35 BP, Ua-22734)	Sweden_Viking.SG	I2a1b1a1a1b1a	0.696014	835217	n/a (no relatives detected)	M	KrzewinskaCurrentBiology2018	published	0	0.333333	Central-Northern Europe Medieval
vik_84005_noUDG.SG	Sweden	Sigtuna, cemetery 1 (Nunnnan)	Sigtuna	900	900-1200 CE	Sweden_Viking.SG	I1a1b1a4a1~	0.523725	628470	n/a (no relatives detected)	M	KrzewinskaCurrentBiology2018	published	0	0.138889	Central-Northern Europe Medieval
vik_urm160_noUDG.SG	Sweden	Sigtuna, church 1 (Urmakaren)	Sigtuna	798	1040-1226 calCE (885В±35 BP, Ua-22740)	Sweden_Viking.SG	R1b1a1b1a1a	0.617896	741475	n/a (no relatives detected)	M	KrzewinskaCurrentBiology2018	published	0	0	low clustering
vik_urm035_noUDG.SG	Sweden	Sigtuna, church 1 (Urmakaren)	Sigtuna	863	995-1160 calCE (975В±35 BP, Ua-22733)	Sweden_Viking.SG	I1a1b1b~	0.168551	202261	n/a (no relatives detected)	M	KrzewinskaCurrentBiology2018	published	16	0	low clustering
vik_gtm021_noUDG.SG	Sweden	Sigtuna, cemetery 4 (Götes mack)	Sigtuna	900	900-1200 CE	Sweden_Viking.SG	n/a (female)	0.246223	295468	n/a (no relatives detected)	F	KrzewinskaCurrentBiology2018	published	18	0	low clustering
vik_grt035_noUDG.SG	Sweden	Sigtuna, church 1 (St. Gertrud)	Sigtuna	994	886-1029 calCE (1080В±40 BP, Ua-22732)	Sweden_Viking.SG	G2a2b2b1a1a	0.734968	881962	n/a (no relatives detected)	M	KrzewinskaCurrentBiology2018	published	0	0	low clustering
vik_stg026_noUDG.SG	Sweden	Sigtuna, church 1 (St. Gertrud)	Sigtuna	1018	774-1018 calCE (1115В±35 BP, Ua-22722)	Sweden_Viking.SG	n/a (female)	0.351398	421678	n/a (no relatives detected)	F	KrzewinskaCurrentBiology2018	published	23	0	low clustering
vik_stg021_noUDG.SG	Sweden	Sigtuna, church 1 (St. Gertrud)	Sigtuna	919	901-1154 calCE (1020В±35 BP, Ua-22728)	Sweden_Viking.SG	n/a (female)	0.864783	1037739	n/a (no relatives detected)	F	KrzewinskaCurrentBiology2018	published	4	0.333333	Northern Eurasia Medieval
tem003_noUDG.SG	Russia	Republic of Bashkortostan, Baymak Distict, Temyaysovo-1 burial ground	Temyaysovo-1	1698	131-336 calCE (1810В±30 BP, Beta-451576)	Russia_LateSarmatian.SG	R1a1a1b2a2a1	0.511395	613674	Russia, Republic of Bashkortostan, Baymak Distict, Temyaysovo-1 burial ground Family A (3 members) tem001-temoo3 are 2nd or 3rd deg relation with tem002 being related by 2nd or 3rd deg relation to tem003	M	KrzewinskaScienceAdvances2018	published	1	0.2	Eurasian steppe IA
tem002_noUDG.SG	Russia	Republic of Bashkortostan, Baymak Distict, Temyaysovo-1 burial ground	Temyaysovo-1	1761	121-246 calCE (1850В±28 BP, Ua-56443)	Russia_LateSarmatian.SG	R1a1a1b2a2a3a1~	0.220886	265063	Russia, Republic of Bashkortostan, Baymak Distict, Temyaysovo-1 burial ground Family A (3 members) tem001-temoo3 are 2nd or 3rd deg relation with tem002 being related by 2nd or 3rd deg relation to tem003	M	KrzewinskaScienceAdvances2018	published	1	0.088889	Eurasian steppe IA
chy002_noUDG.SG	Russia	Orenburg Regio, Southern Urals, Cherniy Yar	Cherniy-Yar	1786	81-236 calCE (1880В±30 BP, Beta-451575)	Russia_LateSarmatian.SG	R1a1a1b2a2b2b~	0.409048	490857	n/a (no relatives detected)	M	KrzewinskaScienceAdvances2018	published	1	0.055556	Eurasian steppe IA
chy001_noUDG.SG	Russia	Orenburg Regio, Southern Urals, Cherniy Yar	Cherniy-Yar	1829	27-210 calCE (1918В±28 BP, Ua-56442)	Russia_LateSarmatian.SG	n/a (female)	0.21564	258768	n/a (no relatives detected)	F	KrzewinskaScienceAdvances2018	published	1	0.2	Eurasian steppe IA
cim359_noUDG.SG	Moldova	Rybnitsa District, Mokra	Mokra	2875	1011-832 calBCE (2780В±35 BP, Poz-91086)	Moldova_Cimmerian.SG	n/a (female)	0.325472	390567	n/a (no relatives detected)	F	KrzewinskaScienceAdvances2018	published	1	0.219048	Eurasian steppe IA
C4149.SG	China	Xinjiang, Yili Region, Tekesi County, Kafulang	Kafulang	1008	892-992 calCE	China_Xinjiang_Kafulang_Historical	n/a (female)	0.697103	836524	n/a (no relatives detected)	F	KumarFuScience2022	published	2	0.155556	Eastern Asia/Carpathian IA-EMA
C1370.SG	China	Xinjiang, Yili Region, Nileke County, Jirentaigoukou	Jirentaigoukou	1318	85-241 calCE	China_Xinjiang_Jirentaigoukou_Historical	n/a (female)	0.915177	1098213	n/a (no relatives detected)	F	KumarFuScience2022	published	2	0.177778	Eastern Asia/Carpathian IA-EMA
C3652.SG	China	Xinjiang, Bayinguoleng Region, Qiemo County, Zhagunluke	Zhagunluke	1945	50 calBCE - 61 calCE	China_Xinjiang_Zhagunluke_IA_Zaghunluq	R1b2b2	0.632607	759129	n/a (no relatives detected)	M	KumarFuScience2022	published	1	0.166667	Eurasian steppe IA
C3325	China	Xinjiang, Yili Region, Nileke County, G218	G218	2027	161 calBCE - 8 calCE	China_Xinjiang_G218_IA_Scythian_Yuezhi_Wusun_possible	Q1b2b1b2~	0.565553	678663	n/a (no relatives detected)	M	KumarFuScience2022	published	1	0.277778	Eurasian steppe IA
C3316	China	Xinjiang, Yili Region, Nileke County, Guanjingtai	Guanjingtai	2027	161 calBCE - 8 calCE	China_Xinjiang_Guanjingtai_IA	R1a1a1b2a1a	0.66704	800448	n/a (no relatives detected)	M	KumarFuScience2022	published	1	0.333333	Eurasian steppe IA
C3361	China	Xinjiang, Yili Region, Xinyuan County, Zeketai	Zeketai	2028	166 calBCE - 11 calCE	China_Xinjiang_Zeketai_IA	R1a1a1b2g1~	0.532247	638697	Xinjiang Family Q (2 members) (C3359-C3361 have a 2d relationship)	M	KumarFuScience2022	published	1	0.392857	Eurasian steppe IA
C3315	China	Xinjiang, Yili Region, Nileke County, Caishichang	Caishichang	2038	152-23 calBCE	China_Xinjiang_Caishichang_IA	J2b2a2b1a~	0.66064	792768	Xinjiang Family G (2 members) (C3314-C3315 have a 1d relationship)	M	KumarFuScience2022	published	1	0.5	Eurasian steppe IA
C3318.SG	China	Xinjiang, Yili Region, Nileke County, Caishichang	Caishichang	2145	336-53 calBCE	China_Xinjiang_Caishichang_IA	n/a (female)	0.714688	857626	n/a (no relatives detected)	F	KumarFuScience2022	published	1	0.166667	Eurasian steppe IA
C833.SG	China	Xinjiang, Bayinguoleng Region, Qiemo County, Zhagunluke	Zhagunluke	2148	342-54 calBCE	China_Xinjiang_Zhagunluke_IA_Zaghunluq	R1b2b2	0.868417	1042100	Xinjiang Family P (2 members) (C3671-C833 have a 2d relationship)	M	KumarFuScience2022	published	1	0.142857	Eurasian steppe IA
C1647.SG	China	Xinjiang, Yili Region, Nileke County, Wutulan	Wutulan	2180	403-57 calBCE	China_Xinjiang_Wutulan_IA_Suodunbulake_possible	R1a1a1b2a2a1d9a~	0.564197	677036	n/a (no relatives detected)	M	KumarFuScience2022	published	1	0.095238	Eurasian steppe IA
C1649.SG	China	Xinjiang, Yili Region, Nileke County, Wutulan	Wutulan	2180	403-57 calBCE	China_Xinjiang_Wutulan_IA_Suodunbulake_possible	Q2a1c1b1	0.767516	921019	n/a (no relatives detected)	M	KumarFuScience2022	published	1	0.2	Eurasian steppe IA
C1358	China	Xinjiang, Yili Region, Nileke County, Jirentaigoukou	Jirentaigoukou	2181	356-106 calBCE	China_Xinjiang_Jirentaigoukou_EIA	n/a (female)	0.669453	803344	Xinjiang Family R (3 members) (C1366-C1358 have a 1d relationship, C1366-C1364 have a 2d relationship, C1358-C1364 have a 2d relationship)	F	KumarFuScience2022	published	1	0.133333	Eurasian steppe IA
C2042	China	Xinjiang, Aletai Region, Qinghe County, Chaganguole	Chaganguole	2182	360-103 calBCE	China_Xinjiang_Chaganguole_IA	n/a (female)	0.524533	629440	n/a (no relatives detected)	F	KumarFuScience2022	published	1	0.311111	Eurasian steppe IA
C830.SG	China	Xinjiang, Bayinguoleng Region, Qiemo County, Zhagunluke	Zhagunluke	2190	541 calBCE - 61 calCE	China_Xinjiang_Zhagunluke_IA_Zaghunluq	R1b2b2	0.897109	1076531	n/a (no relatives detected)	M	KumarFuScience2022	published	1	0.166667	Eurasian steppe IA
C3671.SG	China	Xinjiang, Bayinguoleng Region, Qiemo County, Zhagunluke	Zhagunluke	2190	541 calBCE - 61 calCE	China_Xinjiang_Zhagunluke_IA	R1b2b2	0.590307	708368	Xinjiang Family P (2 members) (C3671-C833 have a 2d relationship)	M	KumarFuScience2022	published	1	0.138889	Eurasian steppe IA
C3333	China	Xinjiang, Yili Region, Nileke County, G218	G218	2218	361-174 calBCE	China_Xinjiang_G218_IA_Scythian_Yuezhi_Wusun_possible	R1a1a1b2~	0.738967	886761	n/a (no relatives detected)	M	KumarFuScience2022	published	1	0.127273	Eurasian steppe IA
C787.SG	China	Xinjiang, Yili Region, Nileke County, Tangbalesayi	Tangbalesayi	2221	368-173 calBCE	China_Xinjiang_Tangbalesayi_IA_Scythians_Wusun_possible	R1b1a1b1b3a	0.796989	956387	Xinjiang Family K (2 members) (C785/C4263-C787 have a 1d relationship)	M	KumarFuScience2022	published	1	0.178571	Eurasian steppe IA
C4280.SG	China	Xinjiang, Yili Region, Nileke County, Wulanbuluke	Wulanbuluke	2241	385-197 calBCE	China_Xinjiang_Wulanbuluke_IA	n/a (female)	0.643247	771896	Xinjiang Family E (2 members) (C4278-C4280 have a 1d relationship)	F	KumarFuScience2022	published	1	0.277778	Eurasian steppe IA
C4279.SG	China	Xinjiang, Yili Region, Nileke County, Wulanbuluke	Wulanbuluke	2241	385-197 calBCE	China_Xinjiang_Wulanbuluke_IA	R1a1a1b2a2a3b~	0.652823	783387	n/a (no relatives detected)	M	KumarFuScience2022	published	1	0.377778	Eurasian steppe IA
C4278.SG	China	Xinjiang, Yili Region, Nileke County, Wulanbuluke	Wulanbuluke	2241	385-197 calBCE	China_Xinjiang_Wulanbuluke_IA	n/a (female)	0.878766	1054519	Xinjiang Family E (2 members) (C4278-C4280 have a 1d relationship)	F	KumarFuScience2022	published	1	0.194444	Eurasian steppe IA
C3324	China	Xinjiang, Yili Region, Nileke County, G218	G218	2245	386-203 calBCE	China_Xinjiang_G218_IA_Scythian_Yuezhi_Wusun_possible	R1a1a1b2a2a3~	0.670371	804445	n/a (no relatives detected)	M	KumarFuScience2022	published	1	0.1	Eurasian steppe IA
C4127.SG	China	Xinjiang, Yili Region, Chabuchaer County, Abusanteer	Abusanteer	2246	390-202 calBCE	China_Xinjiang_Abusanteer_IA	n/a (female)	0.736239	883487	Xinjiang Family F (2 members) (C4132-C4127 have a 2d relationship)	F	KumarFuScience2022	published	1	0.133333	Eurasian steppe IA
C3362	China	Xinjiang, Yili Region, Xinyuan County, Axile	Axile	2248	390-206 calBCE	China_Xinjiang_Axile_IA	n/a (female)	0.512406	614887	Xinjiang Family J (2 members) (C3363-C3362 have a 2d relationship)	F	KumarFuScience2022	published	1	0.266667	Eurasian steppe IA
C3320	China	Xinjiang, Yili Region, Nileke County, Caishichang	Caishichang	2252	395-209 calBCE	China_Xinjiang_Caishichang_IA_oWestEurasian	J2a1a1b2a1a	0.657448	788937	n/a (no relatives detected)	M	KumarFuScience2022	published	1	0.047619	Eurasian steppe IA
C3363	China	Xinjiang, Yili Region, Xinyuan County, Axile	Axile	2253	397-209 calBCE	China_Xinjiang_Axile_IA	R1a1a1b2a2a1d9a~	0.569483	683379	Xinjiang Family J (2 members) (C3363-C3362 have a 2d relationship)	M	KumarFuScience2022	published	1	0.5	Eurasian steppe IA
C1369	China	Xinjiang, Yili Region, Nileke County, Jirentaigoukou	Jirentaigoukou	2256	401-211 calBCE	China_Xinjiang_Jirentaigoukou_EIA	n/a (female)	0.691709	830051	n/a (no relatives detected)	F	KumarFuScience2022	published	1	0.5	Eurasian steppe IA
C1655.SG	China	Xinjiang, Yili Region, Tekesi County, Junmachanyilian	Junmachanyilian	2367	452-382 calBCE	China_Xinjiang_Junmachanyilian_IA	n/a (female)	0.87034	1044408	n/a (no relatives detected)	F	KumarFuScience2022	published	1	0.380952	Eurasian steppe IA
C799.SG	China	Xinjiang, Yili Region, Nileke County, Wuzan	Wuzan	2413	540-386 calBCE	China_Xinjiang_Wuzan_IA_oEastAsia	n/a (female)	0.845024	1014029	n/a (no relatives detected)	F	KumarFuScience2022	published	1	0.142857	Eurasian steppe IA
C1670.SG	China	Xinjiang, Yili Region, Tekesi County, Kuokesuxi	Kuokesuxi	2419	538-399 calBCE	China_Xinjiang_Kuokesuxi_EIA	n/a (female)	0.67108	805296	n/a (no relatives detected)	F	KumarFuScience2022	published	1	0.2	Eurasian steppe IA
C1650.SG	China	Xinjiang, Yili Region, Tekesi County, Junmachanyilian	Junmachanyilian	2420	540-400 calBCE	China_Xinjiang_Junmachanyilian_IA	N	0.724024	868829	n/a (no relatives detected)	M	KumarFuScience2022	published	1	0.150327	Eurasian steppe IA
C4276.SG	China	Xinjiang, Yili Region, Tekesi County, Qiafuqihaishuiku	Qiafuqihaishuiku	2420	542-397 calBCE	China_Xinjiang_Qiafuqihaishuiku_IA_Scythians_Wusun_possible	n/a (female)	0.858573	1030288	n/a (no relatives detected)	F	KumarFuScience2022	published	1	0.2	Eurasian steppe IA
C4268.SG	China	Xinjiang, Yili Region, Chabuchaer County, Abusanteer	Abusanteer	2446	789-202 calBCE	China_Xinjiang_Abusanteer_IA_oEastAsian	Q1b1b1~	0.797026	956431	n/a (no relatives detected)	M	KumarFuScience2022	published	1	0.155556	Eurasian steppe IA
C4272.SG	China	Xinjiang, Yili Region, Chabuchaer County, Abusanteer	Abusanteer	2446	789-202 calBCE	China_Xinjiang_Abusanteer_IA	Q2a1c1b1a~	0.797675	957210	n/a (no relatives detected)	M	KumarFuScience2022	published	1	0.166667	Eurasian steppe IA
C4132.SG	China	Xinjiang, Yili(Ili) Region, Chabuchaer(Qapqal) County, Abusanteer	Abusanteer	2446	789-202 calBCE	China_Xinjiang_Abusanteer_IA	n/a (female)	0.80231	962772	Xinjiang Family F (2 members) (C4132-C4127 have a 2d relationship)	F	KumarFuScience2022	published	1	0.25	Eurasian steppe IA
C791	China	Xinjiang, Yili Region, Nileke County, Dongmaili	Dongmaili	2515	743-386 calBCE	China_Xinjiang_Dongmaili_IA	R1a1a1b2a2a1	0.639919	767903	Xinjiang Family O (2 members) (C792-C791 have a 1d relationship)	M	KumarFuScience2022	published	1	0.490909	Eurasian steppe IA
C4255.SG	China	Xinjiang, Tacheng Region, Emin County, Eminhuojierte	Eminhuojierte	2517	728-406 calBCE	China_Xinjiang_Eminhuojierte_IA	R1a1a1b2a2a3~	0.45325	543900	n/a (no relatives detected)	M	KumarFuScience2022	published	1	0.206349	Eurasian steppe IA
C3365.SG	China	Xinjiang, Yili Region, Xinyuan County, Sahaxibei	Sahaxibei	2533	754-412 calBCE	China_Xinjiang_Sahaxibei_IA	R1b2b2	0.617649	741179	n/a (no relatives detected)	M	KumarFuScience2022	published	1	0.155556	Eurasian steppe IA
C1711	China	Xinjiang, Aletai Region, Habahe County, Dongtalede	Dongtalede	2538	755-420 calBCE	China_Xinjiang_Dongtalede_IA	R1a1a1b2a2a3~	0.700066	840079	n/a (no relatives detected)	M	KumarFuScience2022	published	1	0.233202	Eurasian steppe IA
C3351	China	Xinjiang, Aletai Region, Jimunai County, Songshugou	Songshugou-unknown-site-2	2574	772-476 calBCE	China_Xinjiang_Songshugou_EIA	n/a (female)	0.588207	705848	n/a (no relatives detected)	F	KumarFuScience2022	published	1	0.124183	Eurasian steppe IA
C3350	China	Xinjiang, Aletai Region, Jimunai County, Songshugou	Songshugou-unknown-site-2	2574	772-476 calBCE	China_Xinjiang_Songshugou_EIA	n/a (female)	0.529508	635410	n/a (no relatives detected)	F	KumarFuScience2022	published	1	0.054545	Eurasian steppe IA
C3337	China	Xinjiang, Yili Region, Nileke County, G218	G218	2139	386 calBCE - 8 calCE	China_Xinjiang_G218_IA_Scythian_Yuezhi_Wusun_possible	n/a (female)	0.648525	778230	n/a (no relatives detected)	F	KumarFuScience2022	published	1	0	low clustering
C785.SG	China	Xinjiang, Yili Region, Nileke County, Tangbalesayi	Tangbalesayi	2160	368-52 calBCE	China_Xinjiang_Tangbalesayi_IA_oWestEurasia	R1b1a1b1b	0.543199	651839	Xinjiang Family K (2 members) (C785/C4263-C787 have a 1d relationship)	M	KumarFuScience2022	published	1	0	low clustering
C1646.SG	China	Xinjiang, Yili Region, Nileke County, Wutulan	Wutulan	2180	403-57 calBCE	China_Xinjiang_Wutulan_IA_Suodunbulake_possible	n/a (female)	0.887763	1065316	n/a (no relatives detected)	F	KumarFuScience2022	published	1	0	low clustering
C1673	China	Xinjiang, Yili Region, Tekesi County, Kuokesuxi	Kuokesuxi	2229	361-197 calBCE	China_Xinjiang_Kuokesuxi_EIA	R1a1a1b2a2a1	0.637754	765305	n/a (no relatives detected)	M	KumarFuScience2022	published	1	0	low clustering
C1679.SG	China	Xinjiang, Yili Region, Zhaosu County, Simutasi	Simutasi	2250	393-206 calBCE	China_Xinjiang_Simutasi_IA	R1a1a1b2a2a3c~	0.851203	1021444	n/a (no relatives detected)	M	KumarFuScience2022	published	1	0	low clustering
C4273.SG	China	Xinjiang, Yili Region, Chabuchaer County, Abusanteer	Abusanteer	2446	789-202 calBCE	China_Xinjiang_Abusanteer_IA	L1a2	0.504642	605571	n/a (no relatives detected)	M	KumarFuScience2022	published	1	0	low clustering
C847.SG	China	Xinjiang, Yili Region, Nileke County, Wuzan	Wuzan	2521	743-399 calBCE	China_Xinjiang_Wuzan_IA	R1a1a1b2a~	0.83753	1005036	n/a (no relatives detected)	M	KumarFuScience2022	published	1	0	low clustering
C3353	China	Xinjiang, Aletai Region, Jimunai County, Songshugou	Songshugou-unknown-site-2	2574	772-476 calBCE	China_Xinjiang_Songshugou_EIA	n/a (female)	0.528815	634578	n/a (no relatives detected)	F	KumarFuScience2022	published	1	0	low clustering
I18830	Croatia	Velim-Kosa	Velim-Kosa	2201	500-1 BCE	Croatia_LIA_brother.I18831	J2b2a1a1a1b2~	0.52477	629724	Croatia, Stankovci, Velim 2014 Family A (2 members) (I18830-I18831 have a sibling relationship [brothers])	M	LazaridisAlpaslanRoodenbergScience2022	published	9	0.333333	Balkans & Western Anatolia IA
I18831	Croatia	Velim-Kosa	Velim-Kosa	2201	500-1 BCE	Croatia_LIA	J2b2a1a1a1b2~	0.562637	675164	Croatia, Stankovci, Velim 2014 Family A (2 members) (I18830-I18831 have a sibling relationship [brothers])	M	LazaridisAlpaslanRoodenbergScience2022	published	9	0.6	Balkans & Western Anatolia IA
I20226	Turkey	DeДџirmendere (Aegean, MuДџla, YataДџan)	Değirmendere	2565	750-480 BCE	Turkey_Archaic_SubGeometric_sister.I20229	n/a (female)	0.503191	603829	Turkey, Aegean, Mu_la, Yata_an, Degirmenderesi, Ye_ilba_cпїЅlar-YTEUAS Family B (5 members) (I20226 and I20229 are sisters, and both are 3rd or more degree relatives of I20227 and I20233 (who are 3rd or more degree relatives of each other). Both I20226 and I20229 are also 2nd degree relatives of I20257.	F	LazaridisAlpaslanRoodenbergScience2022	published	9	0.964286	Balkans & Western Anatolia IA
I20225	Turkey	DeДџirmendere (Aegean, MuДџla, YataДџan)	Değirmendere	2565	750-480 BCE	Turkey_Archaic_SubGeometric_father.or.son.I20224	G2a2b2a1a1a1a	0.640729	768875	Turkey, Aegean, Mu_la, Yata_an, Degirmenderesi, Ye_ilba_cпїЅlar-YTEUAS Family A (4 members) (I20224-I20225 have a father-son relationship (order unknown). Both I20224 and I20225 are 2nd degree relatives of I20258 and I20230, who are 3rd or more degree relatives of each other)	M	LazaridisAlpaslanRoodenbergScience2022	published	9	0.733333	Balkans & Western Anatolia IA
I20229	Turkey	DeДџirmendere (Aegean, MuДџla, YataДџan)	Değirmendere	2565	750-480 BCE	Turkey_Archaic_SubGeometric	n/a (female)	0.707788	849346	Turkey, Aegean, Mu_la, Yata_an, Degirmenderesi, Ye_ilba_cпїЅlar-YTEUAS Family B (5 members) (I20226 and I20229 are sisters, and both are 3rd or more degree relatives of I20227 and I20233 (who are 3rd or more degree relatives of each other). Both I20226 and I20229 are also 2nd degree relatives of I20257.	F	LazaridisAlpaslanRoodenbergScience2022	published	9	0.964286	Balkans & Western Anatolia IA
I20230	Turkey	DeДџirmendere (Aegean, MuДџla, YataДџan)	Değirmendere	2565	750-480 BCE	Turkey_Archaic_SubGeometric	G2a2b2a1a1a1a	0.685261	822313	Turkey, Aegean, Mu_la, Yata_an, Degirmenderesi, Ye_ilba_cпїЅlar-YTEUAS Family A (4 members) (I20224-I20225 have a father-son relationship (order unknown). Both I20224 and I20225 are 2nd degree relatives of I20258 and I20230, who are 3rd or more degree relatives of each other)	M	LazaridisAlpaslanRoodenbergScience2022	published	9	0.888889	Balkans & Western Anatolia IA
I20257	Turkey	DeДџirmendere (Aegean, MuДџla, YataДџan)	Değirmendere	2565	750-480 BCE	Turkey_Archaic_SubGeometric	n/a (female)	0.674412	809294	Turkey, Aegean, Mu_la, Yata_an, Degirmenderesi, Ye_ilba_cпїЅlar-YTEUAS Family B (5 members) (I20226 and I20229 are sisters, and both are 3rd or more degree relatives of I20227 and I20233 (who are 3rd or more degree relatives of each other). Both I20226 and I20229 are also 2nd degree relatives of I20257.	F	LazaridisAlpaslanRoodenbergScience2022	published	9	0.964286	Balkans & Western Anatolia IA
I20224	Turkey	DeДџirmendere (Aegean, MuДџla, YataДџan)	Değirmendere	2565	750-480 BCE	Turkey_Archaic_SubGeometric	G2a2b2a1a1a1	0.671091	805309	Turkey, Aegean, Mu_la, Yata_an, Degirmenderesi, Ye_ilba_cпїЅlar-YTEUAS Family A (4 members) (I20224-I20225 have a father-son relationship (order unknown). Both I20224 and I20225 are 2nd degree relatives of I20258 and I20230, who are 3rd or more degree relatives of each other)	M	LazaridisAlpaslanRoodenbergScience2022	published	9	0.892857	Balkans & Western Anatolia IA
I20233	Turkey	DeДџirmendere (Aegean, MuДџla, YataДџan)	Değirmendere	2565	750-480 BCE	Turkey_Archaic_SubGeometric	n/a (female)	0.665846	799015	Turkey, Aegean, Mu_la, Yata_an, Degirmenderesi, Ye_ilba_cпїЅlar-YTEUAS Family B (5 members) (I20226 and I20229 are sisters, and both are 3rd or more degree relatives of I20227 and I20233 (who are 3rd or more degree relatives of each other). Both I20226 and I20229 are also 2nd degree relatives of I20257.	F	LazaridisAlpaslanRoodenbergScience2022	published	9	0.888889	Balkans & Western Anatolia IA
I20258	Turkey	DeДџirmendere (Aegean, MuДџla, YataДџan)	Değirmendere	2565	750-480 BCE	Turkey_Archaic_SubGeometric	G2a2b2a1a1a1a	0.650738	780886	Turkey, Aegean, Mu_la, Yata_an, Degirmenderesi, Ye_ilba_cпїЅlar-YTEUAS Family A (4 members) (I20224-I20225 have a father-son relationship (order unknown). Both I20224 and I20225 are 2nd degree relatives of I20258 and I20230, who are 3rd or more degree relatives of each other)	M	LazaridisAlpaslanRoodenbergScience2022	published	9	0.888889	Balkans & Western Anatolia IA
I20227	Turkey	DeДџirmendere (Aegean, MuДџla, YataДџan)	Değirmendere	2565	750-480 BCE	Turkey_Archaic_SubGeometric	n/a (female)	0.654401	785281	Turkey, Aegean, Mu_la, Yata_an, Degirmenderesi, Ye_ilba_cпїЅlar-YTEUAS Family B (5 members) (I20226 and I20229 are sisters, and both are 3rd or more degree relatives of I20227 and I20233 (who are 3rd or more degree relatives of each other). Both I20226 and I20229 are also 2nd degree relatives of I20257.	F	LazaridisAlpaslanRoodenbergScience2022	published	9	0.892857	Balkans & Western Anatolia IA
I20232	Turkey	DeДџirmendere (Aegean, MuДџla, YataДџan)	Değirmendere	2565	750-480 BCE	Turkey_Archaic_SubGeometric	n/a (female)	0.512589	615107	n/a (no relatives detected)	F	LazaridisAlpaslanRoodenbergScience2022	published	9	0.714286	Balkans & Western Anatolia IA
I15742	Croatia	Trogir	Trogir	1232	661-775 calCE (1311В±16 BP, MAMS-38382)	Croatia_Medieval_o	n/a (female)	0.660692	792830	n/a (no relatives detected)	F	LazaridisAlpaslanRoodenbergScience2022	published	7	0.036364	Central-Eastern Europe Medieval
I10430	Turkey	IlД±pД±nar (Marmara, Bursa, Orhangazi)	Ilıpınar	1227	679-823 calCE (1255В±15 BP, PSUAMS-4781)	Turkey_Byzantine_oEuropean	I2a1a2b1a1	0.6471	776520	n/a (no relatives detected)	M	LazaridisAlpaslanRoodenbergScience2022	published	7	0.022222	Central-Eastern Europe Medieval
I15707	Albania	Bardhoc (Northeastern, Kukes District),	Bardhoc	387	1472-1632 calCE (355В±15 BP, PSUAMS-7161)	Albania_Modern_oCaucasus	J2b2a1a1a1a1a1a	0.66072	792864	n/a (no relatives detected)	M	LazaridisAlpaslanRoodenbergScience2022	published	7	0.666667	Central-Eastern Europe Medieval
I14687	Albania	Bardhoc (Norteastern, Kukes District)	Bardhoc	400	1400-1700 CE	Albania_Modern_oCaucasus	R1b1a1b1b3a1a	0.603088	723706	n/a (no relatives detected)	M	LazaridisAlpaslanRoodenbergScience2022	published	7	0.666667	Central-Eastern Europe Medieval
I14685	Albania	Bardhoc (Norteastern, Kukes District)	Bardhoc	400	1400-1700 CE	Albania_Modern	n/a (female)	0.638411	766093	n/a (no relatives detected)	F	LazaridisAlpaslanRoodenbergScience2022	published	7	0.333333	Central-Eastern Europe Medieval
I14686	Albania	Bardhoc (Northeastern, Kukes District)	Bardhoc	400	1400-1700 CE	Albania_Modern_oCaucasus	I2a1b1a2a1a1a	0.650473	780568	n/a (no relatives detected)	M	LazaridisAlpaslanRoodenbergScience2022	published	7	0.333333	Central-Eastern Europe Medieval
I4531	Turkey	Cedit, Basarabya (Black Sea, Samsun, llkadД±m)	llkadım	1655	227-337 calCE (1785В±20 BP, PSUAMS-4222)	Turkey_Roman_1	R1a1a1b2a2a3~	0.639728	767674	n/a (no relatives detected)	M	LazaridisAlpaslanRoodenbergScience2022	published	1	0	low clustering
I2530	North Macedonia	Tumba S. Opticari, Bitola	Bitola	915	992-1121 calCE (1000В±15 BP, UCIAMS-186345)	Macedonia_Medieval	n/a (female)	0.563645	676374	n/a (no relatives detected)	F	LazaridisAlpaslanRoodenbergScience2022	published	25	0	low clustering
I20264	Turkey	SamantaЕџ (Aegean, MuДџla, YataДџan)	Samantaş	1346	491-717 CE	Turkey_EarlyByzantine_2_brother.I20265	E1b1b1a1a2	0.682728	819274	Turkey, Aegean, Mu_la, Yata_an, Samanta_, Ye_ilba_cпїЅlar-YTEUAS Family A (2 members) (I20264-I20265 are 1st degree relatives)	M	LazaridisAlpaslanRoodenbergScience2022	published	4	0.533333	Northern Eurasia Medieval
I15741	Croatia	Trogir	Trogir	1096	771-952 calCE (1171В±17 BP, MAMS-38383)	Croatia_Medieval	n/a (female)	0.670433	804520	Croatia, Trogir Family A (4 members) (I15463-I15744 have a sibling relationship [sisters]; I15741 has a 2d or 3d relationship to I15463-I15644; I15743 has a 2d or 3d relationship to I15463-I15644; I15741-I15743 have a 2d or 3d relationship)	F	LazaridisAlpaslanRoodenbergScience2022	published	17	0.833333	other
I15463	Croatia	Trogir	Trogir	1200	700-800 CE	Croatia_Medieval_sister.I15744	n/a (female)	0.663422	796106	Croatia, Trogir Family A (4 members) (I15463-I15744 have a sibling relationship [sisters]; I15741 has a 2d or 3d relationship to I15463-I15644; I15743 has a 2d or 3d relationship to I15463-I15644; I15741-I15743 have a 2d or 3d relationship)	F	LazaridisAlpaslanRoodenbergScience2022	published	17	0.833333	other
I15744	Croatia	Trogir	Trogir	1228	674-774 calCE (1274В±16 BP, MAMS-38379)	Croatia_Medieval	n/a (female)	0.665931	799117	Croatia, Trogir Family A (4 members) (I15463-I15744 have a sibling relationship [sisters]; I15741 has a 2d or 3d relationship to I15463-I15644; I15743 has a 2d or 3d relationship to I15463-I15644; I15741-I15743 have a 2d or 3d relationship)	F	LazaridisAlpaslanRoodenbergScience2022	published	17	0.5	other
I10379	North Macedonia	Bucinci-Skopje	Bucinci-Skopje	2586	768-540 calBCE (2485В±20 BP, PSUAMS-6973)	Macedonia_IA	n/a (female)	0.633018	759622	n/a (no relatives detected)	F	LazaridisAlpaslanRoodenbergScience2022	published	15	1	other
I20574	Turkey	Stratonikeia-West Church (Aegean, MuДџla, YataДџan)	Stratonikeia-West-Church	650	1200-1400 CE	Turkey_Byzantine	n/a (female)	0.709315	851178	n/a (no relatives detected)	F	LazaridisAlpaslanRoodenbergScience2022	published	16	0.166667	other
I20145	Turkey	Stratonikeia-West Church (Aegean, MuДџla, YataДџan)	Stratonikeia-West-Church	650	1200-1400 CE	Turkey_Byzantine	n/a (female)	0.673898	808677	n/a (no relatives detected)	F	LazaridisAlpaslanRoodenbergScience2022	published	16	0.333333	other
I20147	Turkey	Stratonikeia-West Church (Aegean, MuДџla, YataДџan)	Stratonikeia-West-Church	650	1200-1400 CE	Turkey_Byzantine	R1b1a1b1a1a2a1b3	0.597862	717434	n/a (no relatives detected)	M	LazaridisAlpaslanRoodenbergScience2022	published	16	0.166667	other
I20140	Turkey	Stratonikeia and Lagina (Aegean, MuДџla, YataДџan)	Stratonikeia-and-Lagina	845	1031-1158 calCE (955В±15 BP, PSUAMS-8565)	Turkey_Byzantine_brother.I20141	R1b1a1b1a	0.555498	666598	Turkey, Aegean, Mu_la, Yata_an, Stratonikea and Lagina Family A (2 members) (I20140-I20141 have a sister relationship)	M	LazaridisAlpaslanRoodenbergScience2022	published	16	0.333333	other
I20141	Turkey	Stratonikeia and Lagina (Aegean, MuДџla, YataДџan)	Stratonikeia-and-Lagina	850	1000-1200 CE	Turkey_Byzantine	R1b1a1b1a	0.648857	778629	Turkey, Aegean, Mu_la, Yata_an, Stratonikea and Lagina Family A (2 members) (I20140-I20141 have a sister relationship)	M	LazaridisAlpaslanRoodenbergScience2022	published	16	0.333333	other
I15743	Croatia	Trogir	Trogir	1029	774-979 calCE (1141В±17 BP, MAMS-38381)	Croatia_Medieval	n/a (female)	0.681837	818204	Croatia, Trogir Family A (4 members) (I15463-I15744 have a sibling relationship [sisters]; I15741 has a 2d or 3d relationship to I15463-I15644; I15743 has a 2d or 3d relationship to I15463-I15644; I15741-I15743 have a 2d or 3d relationship)	F	LazaridisAlpaslanRoodenbergScience2022	published	17	1	other
I10495	Romania	PloieЕџti Triaj	Ploieşti-Triaj	942	991-1025 calCE (1045В±15 BP, PSUAMS-7904)	Romania_Medieval	G2a2b2a1a1a1b	0.650361	780433	n/a (no relatives detected)	M	LazaridisAlpaslanRoodenbergScience2022	published	3	0.41502	Urals-Carpathian EMA
VK522_noUDG.SG	Sweden	Oland	Oland-unknown-site-7	1550	300-500 CE	Sweden_IA_2.SG	n/a (female)	0.952411	1142893	n/a (no relatives detected)	F	MargaryanWillerslevNature2020	published	8	0.035714	Central Europe Late Antiquity/migration Period
VK399_noUDG.SG	Sweden	Skara, Varnhem	Varnhem	900	900-1200 CE	Sweden_Viking.SG	N1a1a1a1a1a1a	0.718189	861827	n/a (no relatives detected)	M	MargaryanWillerslevNature2020	published	8	0.166667	Central Europe Late Antiquity/migration Period
VK474_noUDG.SG	Sweden	Gotland, Kopparsvik	Kopparsvik	975	900-1050 CE	Sweden_Viking.SG	E1b1b1b2a1a4	0.687952	825543	n/a (no relatives detected)	M	MargaryanWillerslevNature2020	published	7	0.333333	Central-Eastern Europe Medieval
VK473_noUDG.SG	Sweden	Gotland, Kopparsvik	Kopparsvik	975	900-1050 CE	Sweden_Viking.SG	I1a1b1a1e2~	0.650057	780069	n/a (no relatives detected)	M	MargaryanWillerslevNature2020	published	11	0.047619	Central-Eastern Europe Medieval
VK141_noUDG.SG	Denmark	Funen, Galgedil	Galgedil	1000	900-1000 CE	Denmark_Viking.SG	n/a (female)	0.764346	917215	n/a (no relatives detected)	F	MargaryanWillerslevNature2020	published	11	0.166667	Central-Eastern Europe Medieval
VK117_noUDG.SG	Norway	Nor Mid, Trondheim	Trondheim	750	1100-1300 CE	Norway_Medieval.SG	R1b1a1b1a1a2	0.1734	208080	n/a (no relatives detected)	M	MargaryanWillerslevNature2020	published	0	0.038655	Central-Northern Europe Medieval
VK18_noUDG.SG	Russia	Ladoga	Staraya-Ladoga	900	900-1200 CE	Russia_Viking_o.SG	R1a1a1	0.480423	576507	n/a (no relatives detected)	M	MargaryanWillerslevNature2020	published	0	0.018182	Central-Northern Europe Medieval
VK19_noUDG.SG	Russia	Ladoga	Staraya-Ladoga	900	900-1200 CE	Russia_Viking.SG	n/a (female)	0.374072	448886	Ladoga Family A (2 Members) (VK19.SG, VK408.SG have a 2d relationship)	F	MargaryanWillerslevNature2020	published	0	0.1	Central-Northern Europe Medieval
VK218_noUDG.SG	Russia	Ladoga	Staraya-Ladoga	900	900-1200 CE	Russia_Viking.SG	R1b1a1b1a1a2c	0.367561	441073	n/a (no relatives detected)	M	MargaryanWillerslevNature2020	published	0	0.088889	Central-Northern Europe Medieval
VK17_noUDG.SG	Russia	Ladoga	Staraya-Ladoga	900	900-1200 CE	Russia_Viking.SG	T1a1a1	0.343002	411602	n/a (no relatives detected)	M	MargaryanWillerslevNature2020	published	0	0.030303	Central-Northern Europe Medieval
VK20_noUDG.SG	Russia	Ladoga	Staraya-Ladoga	900	1000-1100 CE	Russia_Viking.SG	I	0.330653	396784	n/a (no relatives detected)	M	MargaryanWillerslevNature2020	published	0	0.054945	Central-Northern Europe Medieval
VK23_noUDG.SG	Russia	Ladoga	Staraya-Ladoga	900	900-1200 CE	Russia_Viking.SG	I	0.227358	272830	n/a (no relatives detected)	M	MargaryanWillerslevNature2020	published	0	0.026316	Central-Northern Europe Medieval
VK254_noUDG.SG	Russia	Gnezdovo	Gnezdovo	950	900-1100 CE	Russia_Viking.SG	n/a (female)	0.327747	393297	n/a (no relatives detected)	F	MargaryanWillerslevNature2020	published	0	0.017316	Central-Northern Europe Medieval
VK223_noUDG.SG	Russia	Gnezdovo	Gnezdovo	950	900-1100 CE	Russia_Viking.SG	I1	0.22263	267156	n/a (no relatives detected)	M	MargaryanWillerslevNature2020	published	0	0.033333	Central-Northern Europe Medieval
VK159_noUDG.SG	Russia	Pskov	Pskov	950	900-1100 CE	Russia_Viking.SG	R1b1a1b	0.25449	305388	n/a (no relatives detected)	M	MargaryanWillerslevNature2020	published	0	0.011858	Central-Northern Europe Medieval
VK391_noUDG.SG	Norway	Nor South, Telemark	Telemark-unknown-site-1	1450	400-600 CE	Norway_IA.SG	n/a (female)	0.275631	330757	n/a (no relatives detected)	F	MargaryanWillerslevNature2020	published	0	0.025641	Central-Northern Europe Medieval
VK418_noUDG.SG	Norway	Nor North, Nordland	Nordland-unknown-site-11	1600	300-400 CE	Norway_IA.SG	R1b1a1b1a1a	0.486682	584019	n/a (no relatives detected)	M	MargaryanWillerslevNature2020	published	0	0.047619	Central-Northern Europe Medieval
VK102_noUDG.SG	Iceland	Hofstadir	Hofstadir	850	900-1300 CE	Iceland_Viking.SG	I1a2a1a1c2~	0.808397	970077	n/a (no relatives detected)	M	MargaryanWillerslevNature2020	published	0	0.047619	Central-Northern Europe Medieval
VK123_noUDG.SG	Iceland	Hofstadir	Hofstadir	850	900-1300 CE	Iceland_Viking.SG	R2	0.593801	712561	n/a (no relatives detected)	M	MargaryanWillerslevNature2020	published	0	0.035714	Central-Northern Europe Medieval
VK225_noUDG.SG	Iceland	Hofstadir	Hofstadir	850	900-1300 CE	Iceland_Viking.SG	R1a1a1b1a3a2b	0.371739	446087	n/a (no relatives detected)	M	MargaryanWillerslevNature2020	published	0	0.025	Central-Northern Europe Medieval
VK227_noUDG.SG	Iceland	Hofstadir	Hofstadir	850	900-1300 CE	Iceland_Viking.SG	n/a (female)	0.3381	405720	n/a (no relatives detected)	F	MargaryanWillerslevNature2020	published	0	0.038462	Central-Northern Europe Medieval
VK334_noUDG.SG	Sweden	Oland	Oland-unknown-site-13	893	901-1162 calCE (1005В±45 BP, LuSNo-10552)	Sweden_Viking.SG	n/a (female)	0.334687	401624	n/a (no relatives detected)	F	MargaryanWillerslevNature2020	published	0	0.064103	Central-Northern Europe Medieval
VK29_noUDG.SG	Sweden	Skara, Varnhem	Varnhem	900	900-1200 CE	Sweden_Viking.SG	I1	0.78572	942864	n/a (no relatives detected)	M	MargaryanWillerslevNature2020	published	0	0.066667	Central-Northern Europe Medieval
VK308_noUDG.SG	Sweden	Skara, Varnhem	Varnhem	900	900-1200 CE	Sweden_Viking.SG	R1b1a1b1a1a1b1a1	0.667993	801592	n/a (no relatives detected)	M	MargaryanWillerslevNature2020	published	0	0.047619	Central-Northern Europe Medieval
VK397_noUDG.SG	Sweden	Skara, Varnhem	Varnhem	900	900-1200 CE	Sweden_Viking.SG	R1a1a1	0.637107	764529	n/a (no relatives detected)	M	MargaryanWillerslevNature2020	published	0	0.5	Central-Northern Europe Medieval
VK406_noUDG.SG	Sweden	Skara, Varnhem	Varnhem	900	900-1200 CE	Sweden_Viking.SG	N1a1a1a1a1a1~	0.618308	741969	Skara, Varnhem Family A (2 Members) (VK33.SG, VK406.SG have a 1d relationship)	M	MargaryanWillerslevNature2020	published	0	0.066667	Central-Northern Europe Medieval
VK30_noUDG.SG	Sweden	Skara, Varnhem	Varnhem	900	900-1200 CE	Sweden_Viking.SG	R1a1a1	0.386291	463549	n/a (no relatives detected)	M	MargaryanWillerslevNature2020	published	0	0.106061	Central-Northern Europe Medieval
VK31_noUDG.SG	Sweden	Skara, Varnhem	Varnhem	900	900-1200 CE	Sweden_Viking.SG	R1b1a1b1a1a2d1	0.247536	297043	n/a (no relatives detected)	M	MargaryanWillerslevNature2020	published	0	0.076923	Central-Northern Europe Medieval
VK309_noUDG.SG	Sweden	Skara, Varnhem	Varnhem	900	900-1200 CE	Sweden_Viking.SG	R1a1a1b1a1a1c1	0.210873	253048	n/a (no relatives detected)	M	MargaryanWillerslevNature2020	published	0	0.043077	Central-Northern Europe Medieval
VK517_noUDG.SG	Sweden	Uppsala, Skomsta	Skomsta	900	1000-1100 CE	Sweden_Viking_1d.rel.VK527.SG	I2a1b1a2b1a2a1a1a1a	0.551996	662395	Uppsala, Skomsta Family A (2 Members) (VK517.SG, VK527.SG have a 1d relationship)	M	MargaryanWillerslevNature2020	published	0	0.190476	Central-Northern Europe Medieval
VK527_noUDG.SG	Sweden	Uppsala, Skomsta	Skomsta	900	1000-1100 CE	Sweden_Viking.SG	n/a (female)	0.56431	677172	Uppsala, Skomsta Family A (2 Members) (VK517.SG, VK527.SG have a 1d relationship)	F	MargaryanWillerslevNature2020	published	0	0.190476	Central-Northern Europe Medieval
VK212_noUDG.SG	Poland	Cedynia	Cedynia	908	990-1154 calCE (1010В±30 BP, Poz-75117)	Poland_Viking.SG	R1a1a1b1a1a	0.223251	267901	n/a (no relatives detected)	M	MargaryanWillerslevNature2020	published	0	0.035088	Central-Northern Europe Medieval
VK324_noUDG.SG	Denmark	Jutland, Ribe	Ribe	935	978-1120 calCE (1025В±25 BP, AAR-20086)	Denmark_Viking.SG	R1b1a1b1a1a1c2b1b4c	0.621865	746238	n/a (no relatives detected)	M	MargaryanWillerslevNature2020	published	0	0.083333	Central-Northern Europe Medieval
VK354_noUDG.SG	Sweden	Oland	Oland-unknown-site-4	939	892-1153 calCE (1035В±45 BP, LuSNo-10540)	Sweden_Viking.SG	R1a1a1b1a3a2a	0.397488	476986	Oland Family A (2 Members) (VK342.SG, VK354.SG have a 2d relationship)	M	MargaryanWillerslevNature2020	published	0	0.036842	Central-Northern Europe Medieval
VK155_noUDG.SG	Poland	Bodzia	Bodzia	950	900-1100 CE	Poland_Viking_1d.rel.VK157.SG	n/a (female)	0.199879	239855	Bodzia Family A (2 Members) (VK155.SG, VK157.SG have a 1d relationship)	F	MargaryanWillerslevNature2020	published	0	0.019763	Central-Northern Europe Medieval
VK157_noUDG.SG	Poland	Bodzia	Bodzia	950	900-1100 CE	Poland_Viking.SG	I	0.453549	544259	Bodzia Family A (2 Members) (VK155.SG, VK157.SG have a 1d relationship)	M	MargaryanWillerslevNature2020	published	0	0.3	Central-Northern Europe Medieval
VK108_noUDG.SG	Sweden	Malmo, Ljungbacka	Ljungbacka	950	800-1200 CE	Sweden_Viking.SG	n/a (female)	0.491837	590205	n/a (no relatives detected)	F	MargaryanWillerslevNature2020	published	0	0.015152	Central-Northern Europe Medieval
VK261_noUDG.SG	United Kingdom	England, Dorset, Ridgeway Hill Mass Grave	Ridgeway-Hill-Mass-Grave	953	970-1025 CE	England_Viking.SG	R1b1a1b1a1a2	0.544861	653833	n/a (no relatives detected)	M	MargaryanWillerslevNature2020	published	0	0.055556	Central-Northern Europe Medieval
VK264_noUDG.SG	United Kingdom	England, Dorset, Ridgeway Hill Mass Grave	Ridgeway-Hill-Mass-Grave	953	970-1025 CE	England_Viking.SG	R1a1a1	0.524775	629730	n/a (no relatives detected)	M	MargaryanWillerslevNature2020	published	0	0.1	Central-Northern Europe Medieval
VK433_noUDG.SG	Sweden	Gotland, Frojel	Frojel	975	900-1050 CE	Sweden_Viking.SG	n/a (female)	0.773752	928503	n/a (no relatives detected)	F	MargaryanWillerslevNature2020	published	0	0.066667	Central-Northern Europe Medieval
VK56_noUDG.SG	Sweden	Gotland, Frojel	Frojel	975	900-1050 CE	Sweden_Viking.SG	n/a (female)	0.552356	662827	n/a (no relatives detected)	F	MargaryanWillerslevNature2020	published	0	0.035714	Central-Northern Europe Medieval
VK64_noUDG.SG	Sweden	Gotland, Frojel	Frojel	975	900-1050 CE	Sweden_Viking.SG	R1a1a1b1a2a2	0.505487	606585	n/a (no relatives detected)	M	MargaryanWillerslevNature2020	published	0	0.2	Central-Northern Europe Medieval
VK60_noUDG.SG	Sweden	Gotland, Frojel	Frojel	975	900-1050 CE	Sweden_Viking.SG	R1a1a1b1a2b	0.471576	565891	n/a (no relatives detected)	M	MargaryanWillerslevNature2020	published	0	0.095238	Central-Northern Europe Medieval
VK432_noUDG.SG	Sweden	Gotland, Frojel	Frojel	975	900-1050 CE	Sweden_Viking.SG	n/a (female)	0.205895	247074	n/a (no relatives detected)	F	MargaryanWillerslevNature2020	published	0	0.037037	Central-Northern Europe Medieval
VK460_noUDG.SG	Sweden	Gotland, Frojel	Frojel	975	900-1050 CE	Sweden_Viking.SG	n/a (female)	0.19995	239940	n/a (no relatives detected)	F	MargaryanWillerslevNature2020	published	0	0.035714	Central-Northern Europe Medieval
VK461_noUDG.SG	Sweden	Gotland, Frojel	Frojel	975	900-1050 CE	Sweden_Viking.SG	N1a1a1a1a1a2	0.194331	233197	n/a (no relatives detected)	M	MargaryanWillerslevNature2020	published	0	0.02849	Central-Northern Europe Medieval
VK463_noUDG.SG	Sweden	Gotland, Frojel	Frojel	975	900-1050 CE	Sweden_Viking.SG	R1a1a1b1a2b	0.192712	231254	n/a (no relatives detected)	M	MargaryanWillerslevNature2020	published	0	0.055385	Central-Northern Europe Medieval
VK434_noUDG.SG	Sweden	Gotland, Frojel	Frojel	975	900-1050 CE	Sweden_Viking.SG	n/a (female)	0.178459	214151	n/a (no relatives detected)	F	MargaryanWillerslevNature2020	published	0	0.040323	Central-Northern Europe Medieval
VK431_noUDG.SG	Sweden	Gotland, Frojel	Frojel	975	900-1050 CE	Sweden_Viking.SG	R1b1a1b1a1a2	0.176401	211681	n/a (no relatives detected)	M	MargaryanWillerslevNature2020	published	0	0.065217	Central-Northern Europe Medieval
VK479_noUDG.SG	Sweden	Gotland, Kopparsvik	Kopparsvik	975	900-1050 CE	Sweden_Viking.SG	G2a2b2a1a1b1a1a2a1a1	0.742119	890543	n/a (no relatives detected)	M	MargaryanWillerslevNature2020	published	0	0.1	Central-Northern Europe Medieval
VK478_noUDG.SG	Sweden	Gotland, Kopparsvik	Kopparsvik	975	900-1050 CE	Sweden_Viking.SG	n/a (female)	0.680136	816163	n/a (no relatives detected)	F	MargaryanWillerslevNature2020	published	0	0.166667	Central-Northern Europe Medieval
VK53_noUDG.SG	Sweden	Gotland, Kopparsvik	Kopparsvik	975	900-1050 CE	Sweden_Viking.SG	I2a1a2b1a1	0.399011	478813	n/a (no relatives detected)	M	MargaryanWillerslevNature2020	published	0	0.076923	Central-Northern Europe Medieval
VK51_noUDG.SG	Sweden	Gotland, Kopparsvik	Kopparsvik	975	900-1050 CE	Sweden_Viking.SG	N1a1a1a1a1a1a	0.360406	432487	n/a (no relatives detected)	M	MargaryanWillerslevNature2020	published	0	0.102564	Central-Northern Europe Medieval
VK48_noUDG.SG	Sweden	Gotland, Kopparsvik	Kopparsvik	975	900-1050 CE	Sweden_Viking.SG	R1a1a1b1a3a1a	0.345488	414586	n/a (no relatives detected)	M	MargaryanWillerslevNature2020	published	0	0.064103	Central-Northern Europe Medieval
VK232_noUDG.SG	Sweden	Gotland, Kopparsvik	Kopparsvik	975	900-1050 CE	Sweden_Viking.SG	R1b1a1b1a1a	0.208858	250630	n/a (no relatives detected)	M	MargaryanWillerslevNature2020	published	0	0.033846	Central-Northern Europe Medieval
VK454_noUDG.SG	Sweden	Gotland, Kopparsvik	Kopparsvik	975	900-1050 CE	Sweden_Viking.SG	n/a (female)	0.168301	201961	n/a (no relatives detected)	F	MargaryanWillerslevNature2020	published	0	0.028302	Central-Northern Europe Medieval
VK327_noUDG.SG	Denmark	Jutland, Ribe	Ribe	979	894-1025 calCE (1070В±27 BP, AAR-20104)	Denmark_Viking.SG	I1a2a1~	0.573781	688537	n/a (no relatives detected)	M	MargaryanWillerslevNature2020	published	0	0.035714	Central-Northern Europe Medieval
VK446_noUDG.SG	Denmark	Funen, Galgedil	Galgedil	1000	800-1100 CE	Denmark_Viking.SG	I1a2a2a4b~	0.677485	812982	n/a (no relatives detected)	M	MargaryanWillerslevNature2020	published	0	0.066667	Central-Northern Europe Medieval
VK370_noUDG.SG	Denmark	Funen, Galgedil	Galgedil	1000	800-1100 CE	Denmark_Viking.SG	n/a (female)	0.62294	747528	n/a (no relatives detected)	F	MargaryanWillerslevNature2020	published	0	0.035714	Central-Northern Europe Medieval
VK373_noUDG.SG	Denmark	Funen, Galgedil	Galgedil	1000	800-1100 CE	Denmark_Viking.SG	R1b1a1b1a1a2b1a1	0.571032	685238	n/a (no relatives detected)	M	MargaryanWillerslevNature2020	published	0	0.222222	Central-Northern Europe Medieval
VK278_noUDG.SG	Denmark	Funen, Galgedil	Galgedil	1000	800-1100 CE	Denmark_Viking.SG	n/a (female)	0.388831	466597	n/a (no relatives detected)	F	MargaryanWillerslevNature2020	published	0	0.107143	Central-Northern Europe Medieval
VK139_noUDG.SG	Denmark	Funen, Galgedil	Galgedil	1000	800-1100 CE	Denmark_Viking.SG	R1a1a1b1a1a1c1i~	0.358882	430658	n/a (no relatives detected)	M	MargaryanWillerslevNature2020	published	0	0.133333	Central-Northern Europe Medieval
VK138_noUDG.SG	Denmark	Funen, Galgedil	Galgedil	1000	800-1100 CE	Denmark_Viking.SG	R1b1a1b1a1a2b1c1a1a2	0.240369	288443	n/a (no relatives detected)	M	MargaryanWillerslevNature2020	published	0	0.038961	Central-Northern Europe Medieval
VK280_noUDG.SG	Denmark	Funen, Galgedil	Galgedil	1000	800-1100 CE	Denmark_Viking.SG	I2a1b1a1a1	0.227937	273524	n/a (no relatives detected)	M	MargaryanWillerslevNature2020	published	0	0.078431	Central-Northern Europe Medieval
VK129_noUDG.SG	Iceland	Ingiridarstadir	Ingiridarstadir	1000	900-1000 CE	Iceland_Viking.SG	R1a1a1b1a3a1	0.899157	1078988	n/a (no relatives detected)	M	MargaryanWillerslevNature2020	published	0	0.133333	Central-Northern Europe Medieval
VK323_noUDG.SG	Denmark	Jutland, Ribe	Ribe	1000	800-1100 CE	Denmark_Viking.SG	R1b1a1b1a1a1c1a	0.625673	750807	n/a (no relatives detected)	M	MargaryanWillerslevNature2020	published	0	0.027778	Central-Northern Europe Medieval
VK364_noUDG.SG	Denmark	Langeland, Bogevej	Bogovej	1000	900-1000 CE	Denmark_Viking.SG	n/a (female)	0.687624	825149	n/a (no relatives detected)	F	MargaryanWillerslevNature2020	published	0	0.047619	Central-Northern Europe Medieval
VK368_noUDG.SG	Denmark	Langeland, Bogevej	Bogovej	1000	900-1000 CE	Denmark_Viking.SG	n/a (female)	0.605561	726673	n/a (no relatives detected)	F	MargaryanWillerslevNature2020	published	0	0.038462	Central-Northern Europe Medieval
VK367_noUDG.SG	Denmark	Langeland, Bogevej	Bogovej	1000	900-1000 CE	Denmark_Viking.SG	I1	0.555467	666560	n/a (no relatives detected)	M	MargaryanWillerslevNature2020	published	0	0.166667	Central-Northern Europe Medieval
VK286_noUDG.SG	Denmark	Langeland, Bogevej	Bogovej	1000	900-1000 CE	Denmark_Viking.SG	R1b1a1b1a1a2b1a1	0.457057	548468	n/a (no relatives detected)	M	MargaryanWillerslevNature2020	published	0	0.1	Central-Northern Europe Medieval
VK366_noUDG.SG	Denmark	Langeland, Bogevej	Bogovej	1000	900-1000 CE	Denmark_Viking.SG	n/a (female)	0.405804	486965	n/a (no relatives detected)	F	MargaryanWillerslevNature2020	published	0	0.022222	Central-Northern Europe Medieval
VK362_noUDG.SG	Denmark	Langeland, Bogevej	Bogovej	1000	900-1000 CE	Denmark_Viking.SG	E1b1b1a1b1	0.392642	471170	n/a (no relatives detected)	M	MargaryanWillerslevNature2020	published	0	0.333333	Central-Northern Europe Medieval
VK338_noUDG.SG	Denmark	Langeland, Bogevej	Bogovej	1000	900-1000 CE	Denmark_Viking.SG	R1b1a1b1a1a1c2b1a1	0.349818	419782	n/a (no relatives detected)	M	MargaryanWillerslevNature2020	published	0	0.066667	Central-Northern Europe Medieval
VK274_noUDG.SG	Denmark	Langeland, Kaagarden	Kaargarden	1000	900-1000 CE	Denmark_Viking.SG	R1a1a1b1a2b3a3a~	0.718476	862171	n/a (no relatives detected)	M	MargaryanWillerslevNature2020	published	0	0.166667	Central-Northern Europe Medieval
VK287_noUDG.SG	Denmark	Langeland, Kaagarden	Kaargarden	1000	900-1000 CE	Denmark_Viking.SG	R1b1a1b1a1a1c2b2b1a1a	0.313554	376265	n/a (no relatives detected)	M	MargaryanWillerslevNature2020	published	0	0.027778	Central-Northern Europe Medieval
VK275_noUDG.SG	Denmark	Langeland, Kaagarden	Kaargarden	1000	900-1000 CE	Denmark_Viking.SG	I1c1c1~	0.287624	345149	n/a (no relatives detected)	M	MargaryanWillerslevNature2020	published	0	0.051471	Central-Northern Europe Medieval
VK282_noUDG.SG	Denmark	Langeland, Stengade I	Stengade-1	1000	900-1000 CE	Denmark_Viking.SG	R1a1a1b1a2b	0.28206	338472	n/a (no relatives detected)	M	MargaryanWillerslevNature2020	published	0	0.060606	Central-Northern Europe Medieval
VK520_noUDG.SG	Norway	Nor North, Troms	Troms-unknown-site-1	1000	900-1000 CE	Norway_Viking.SG	n/a (female)	0.718847	862616	n/a (no relatives detected)	F	MargaryanWillerslevNature2020	published	0	0.035714	Central-Northern Europe Medieval
VK393_noUDG.SG	Norway	Nor South, Hedmark	Hedmark-unknown-site-3	1000	900-1000 CE	Norway_Viking.SG	n/a (female)	0.587969	705563	n/a (no relatives detected)	F	MargaryanWillerslevNature2020	published	0	0.044444	Central-Northern Europe Medieval
VK389_noUDG.SG	Norway	Nor South, Telemark	Telemark-unknown-site-1	1000	900-1000 CE	Norway_Viking.SG	R1b1a1b1a1a1c2b	0.554281	665137	n/a (no relatives detected)	M	MargaryanWillerslevNature2020	published	0	0.064103	Central-Northern Europe Medieval
VK443_noUDG.SG	Sweden	Oland	Oland-unknown-site-17	1000	800-1100 CE	Sweden_Viking.SG	I1a2a1a1d	0.782113	938536	n/a (no relatives detected)	M	MargaryanWillerslevNature2020	published	0	0.095238	Central-Northern Europe Medieval
VK342_noUDG.SG	Sweden	Oland	Oland-unknown-site-4	1000	800-1100 CE	Sweden_Viking.SG	I2a1b1a2b1a2a1a	0.638845	766614	Oland Family A (2 Members) (VK342.SG, VK354.SG have a 2d relationship)	M	MargaryanWillerslevNature2020	published	0	0.090909	Central-Northern Europe Medieval
VK343_noUDG.SG	Sweden	Oland	Oland-unknown-site-8	1000	800-1100 CE	Sweden_Viking.SG	I1	0.605526	726631	n/a (no relatives detected)	M	MargaryanWillerslevNature2020	published	0	0.027778	Central-Northern Europe Medieval
VK344_noUDG.SG	Sweden	Oland	Oland-unknown-site-2	1000	800-1100 CE	Sweden_Viking.SG	R1a1a1	0.512711	615253	n/a (no relatives detected)	M	MargaryanWillerslevNature2020	published	0	0.166667	Central-Northern Europe Medieval
VK178_noUDG.SG	United Kingdom	England, Oxford, St John's College Oxford	St-John's-College-Oxford	1010	880-1000 CE	England_Viking_o.SG	R1b1a1b1a1a1c2b	0.494068	592882	n/a (no relatives detected)	M	MargaryanWillerslevNature2020	published	0	0.055556	Central-Northern Europe Medieval
VK166_noUDG.SG	United Kingdom	England, Oxford, St John's College Oxford	St-John's-College-Oxford	1010	880-1000 CE	England_Viking.SG	R1b1a1b1a1a2a1b1a1a~	0.901848	1082217	n/a (no relatives detected)	M	MargaryanWillerslevNature2020	published	0	0.333333	Central-Northern Europe Medieval
VK173_noUDG.SG	United Kingdom	England, Oxford, St John's College Oxford	St-John's-College-Oxford	1010	880-1000 CE	England_Viking.SG	I2a1b1a1a1b1a	0.596332	715599	n/a (no relatives detected)	M	MargaryanWillerslevNature2020	published	0	0.1	Central-Northern Europe Medieval
VK168_noUDG.SG	United Kingdom	England, Oxford, St John's College Oxford	St-John's-College-Oxford	1010	880-1000 CE	England_Viking.SG	R1b1a1b1a1a	0.592148	710577	United Kingdom, England, Oxford, St John's College Oxford Family A (2 Members) (VK167.SG, VK168.SG have a 2d relationship)	M	MargaryanWillerslevNature2020	published	0	0.028571	Central-Northern Europe Medieval
VK165_noUDG.SG	United Kingdom	England, Oxford, St John's College Oxford	St-John's-College-Oxford	1010	880-1000 CE	England_Viking.SG	I1a1b1a3a~	0.559245	671094	n/a (no relatives detected)	M	MargaryanWillerslevNature2020	published	0	0.044444	Central-Northern Europe Medieval
VK145_noUDG.SG	United Kingdom	England, Oxford, St John's College Oxford	St-John's-College-Oxford	1010	880-1000 CE	England_Viking.SG	R1a1a1	0.557014	668417	n/a (no relatives detected)	M	MargaryanWillerslevNature2020	published	0	0.022222	Central-Northern Europe Medieval
VK177_noUDG.SG	United Kingdom	England, Oxford, St John's College Oxford	St-John's-College-Oxford	1010	880-1000 CE	England_Viking.SG	R1b1a1b1a1a2b1	0.537974	645569	n/a (no relatives detected)	M	MargaryanWillerslevNature2020	published	0	0.066667	Central-Northern Europe Medieval
VK167_noUDG.SG	United Kingdom	England, Oxford, St John's College Oxford	St-John's-College-Oxford	1010	880-1000 CE	England_Viking.SG	I1	0.491054	589265	United Kingdom, England, Oxford, St John's College Oxford Family A (2 Members) (VK167.SG, VK168.SG have a 2d relationship)	M	MargaryanWillerslevNature2020	published	0	0.055556	Central-Northern Europe Medieval
VK147_noUDG.SG	United Kingdom	England, Oxford, St John's College Oxford	St-John's-College-Oxford	1010	880-1000 CE	England_Viking.SG	R1b1a1b1a1a2a1a2	0.453366	544039	n/a (no relatives detected)	M	MargaryanWillerslevNature2020	published	0	0.035714	Central-Northern Europe Medieval
VK205_noUDG.SG	United Kingdom	Scotland, Orkney, Newark Deerness	Newark-Deerness	1020	890-970 CE	Scotland_Viking_o.SG	R1a1a1b1a3a1a3b2~	0.598563	718276	n/a (no relatives detected)	M	MargaryanWillerslevNature2020	published	0	0.1	Central-Northern Europe Medieval
VK170_noUDG.SG	Isle of Man	IsleOfMan, Balladoole	Balladoole	1050	800-1000 CE	IsleOfMan_Viking.SG	R1b1a1b1a1a	0.613029	735635	n/a (no relatives detected)	M	MargaryanWillerslevNature2020	published	0	0.035714	Central-Northern Europe Medieval
VK547_noUDG.SG	Norway	Nor North, Nordland	Nordland-unknown-site-4	1050	700-1100 CE	Norway_Viking.SG	I1a1b1a4a2a~	0.933043	1119652	n/a (no relatives detected)	M	MargaryanWillerslevNature2020	published	0	0.071429	Central-Northern Europe Medieval
VK298_noUDG.SG	Denmark	Sealand, Besser	Besser	1050	800-1000 CE	Denmark_Viking.SG	n/a (female)	0.257035	308442	n/a (no relatives detected)	F	MargaryanWillerslevNature2020	published	0	0.047368	Central-Northern Europe Medieval
VK371_noUDG.SG	Denmark	Funen, Galgedil	Galgedil	1065	780-990 CE	Denmark_Viking.SG	n/a (female)	0.393225	471870	n/a (no relatives detected)	F	MargaryanWillerslevNature2020	published	0	0.027778	Central-Northern Europe Medieval
VK312_noUDG.SG	Denmark	Funen, Rantzausminde	Rantzausminde	1075	850-900 CE	Denmark_Viking.SG	n/a (female)	0.23387	280644	n/a (no relatives detected)	F	MargaryanWillerslevNature2020	published	0	0.024955	Central-Northern Europe Medieval
VK313_noUDG.SG	Denmark	Funen, Rantzausminde	Rantzausminde	1075	850-900 CE	Denmark_Viking.SG	R1b1a1b1a1a1c2a1d1	0.212917	255500	n/a (no relatives detected)	M	MargaryanWillerslevNature2020	published	0	0.033333	Central-Northern Europe Medieval
VK314_noUDG.SG	Denmark	Funen, Rantzausminde	Rantzausminde	1075	850-900 CE	Denmark_Viking.SG	n/a (female)	0.195234	234281	n/a (no relatives detected)	F	MargaryanWillerslevNature2020	published	0	0.033333	Central-Northern Europe Medieval
VK87_noUDG.SG	Denmark	Jutland, Hesselbjerg	Hesselbjerg	1075	850-900 CE	Denmark_Viking.SG	R1b1a1b1a1a2a	0.872327	1046792	n/a (no relatives detected)	M	MargaryanWillerslevNature2020	published	0	0.166667	Central-Northern Europe Medieval
VK384_noUDG.SG	Denmark	Jutland, Hesselbjerg	Hesselbjerg	1075	850-900 CE	Denmark_Viking.SG	E1b1a1a1a2a1a3a1e~	0.597595	717114	n/a (no relatives detected)	M	MargaryanWillerslevNature2020	published	0	0.072727	Central-Northern Europe Medieval
VK340_noUDG.SG	Denmark	Jutland, Hesselbjerg	Hesselbjerg	1075	850-900 CE	Denmark_Viking.SG	n/a (female)	0.379629	455555	n/a (no relatives detected)	F	MargaryanWillerslevNature2020	published	0	0.102564	Central-Northern Europe Medieval
VK300_noUDG.SG	Denmark	Jutland, Hesselbjerg	Hesselbjerg	1075	850-900 CE	Denmark_Viking.SG	n/a (female)	0.313912	376695	n/a (no relatives detected)	F	MargaryanWillerslevNature2020	published	0	0.032967	Central-Northern Europe Medieval
VK315_noUDG.SG	Denmark	Sealand, Bakkendrup	Bakkendrup-losfund-2	1075	850-900 CE	Denmark_Viking.SG	I1a1b1	0.354932	425918	n/a (no relatives detected)	M	MargaryanWillerslevNature2020	published	0	0.060606	Central-Northern Europe Medieval
VK92_noUDG.SG	Denmark	Sealand, Lejre	Lejre	1075	850-900 CE	Denmark_Viking.SG	n/a (female)	0.228186	273823	n/a (no relatives detected)	F	MargaryanWillerslevNature2020	published	0	0.037538	Central-Northern Europe Medieval
VK90_noUDG.SG	Denmark	Sealand, Lejre	Lejre	1075	850-900 CE	Denmark_Viking.SG	n/a (female)	0.219891	263869	n/a (no relatives detected)	F	MargaryanWillerslevNature2020	published	0	0.007353	Central-Northern Europe Medieval
VK289_noUDG.SG	Denmark	Langeland, Bodkergarden	Bodkergarden	1100	800-900 CE	Denmark_Viking.SG	R1b1a1b1a1a	0.456766	548119	n/a (no relatives detected)	M	MargaryanWillerslevNature2020	published	0	0.054945	Central-Northern Europe Medieval
VK548_noUDG.SG	Norway	Nor Mid, Nord-Trondelag	Nord-Trondelag	1100	800-900 CE	Norway_Viking.SG	n/a (female)	0.88981	1067772	n/a (no relatives detected)	F	MargaryanWillerslevNature2020	published	0	0.055556	Central-Northern Europe Medieval
VK518_noUDG.SG	Norway	Nor North, Nordland	Nordland-unknown-site-5	1100	800-900 CE	Norway_Viking_o1.SG	n/a (female)	0.273201	327841	n/a (no relatives detected)	F	MargaryanWillerslevNature2020	published	0	0.066667	Central-Northern Europe Medieval
VK526_noUDG.SG	Norway	Nor North, Nordland	Nordland-unknown-site-6	1100	800-900 CE	Norway_Viking.SG	n/a (female)	0.764652	917583	n/a (no relatives detected)	F	MargaryanWillerslevNature2020	published	0	0.066667	Central-Northern Europe Medieval
VK525_noUDG.SG	Norway	Nor North, Nordland	Nordland-unknown-site-7	1100	800-900 CE	Norway_Viking.SG	n/a (female)	0.556347	667616	n/a (no relatives detected)	F	MargaryanWillerslevNature2020	published	0	0.088889	Central-Northern Europe Medieval
VK417_noUDG.SG	Norway	Nor South, Oppland	Oppland-unknown-site-5	1100	600-1100 CE	Norway_Viking.SG	n/a (female)	0.557755	669306	n/a (no relatives detected)	F	MargaryanWillerslevNature2020	published	0	0.083333	Central-Northern Europe Medieval
VK392_noUDG.SG	Norway	Nor South, Telemark	Telemark-unknown-site-2	1100	700-1000 CE	Norway_Viking.SG	n/a (female)	0.533408	640090	n/a (no relatives detected)	F	MargaryanWillerslevNature2020	published	0	0.025641	Central-Northern Europe Medieval
VK69_noUDG.SG	Denmark	Sealand, Tollemosegard	Tollemosegard	1100	700-1000 CE	Denmark_EarlyViking.SG	n/a (female)	0.427243	512691	n/a (no relatives detected)	F	MargaryanWillerslevNature2020	published	0	0.041667	Central-Northern Europe Medieval
VK65_noUDG.SG	Denmark	Sealand, Tollemosegard	Tollemosegard	1100	700-1000 CE	Denmark_EarlyViking.SG	n/a (female)	0.335655	402786	n/a (no relatives detected)	F	MargaryanWillerslevNature2020	published	0	0.055556	Central-Northern Europe Medieval
VK554_noUDG.SG	Estonia	Saaremaa, Salme	Salme	1120	705-949 calCE (1199В±32 BP, Ua-50746)	Estonia_EarlyViking.SG	I1	0.507957	609548	n/a (no relatives detected)	M	MargaryanWillerslevNature2020	published	0	0.076923	Central-Northern Europe Medieval
VK507_noUDG.SG	Estonia	Saaremaa, Salme	Salme	1121	706-945 calCE (1200В±30 BP, Beta-509634)	Estonia_EarlyViking.SG	I1a1b1	0.469548	563457	n/a (no relatives detected)	M	MargaryanWillerslevNature2020	published	0	0.111111	Central-Northern Europe Medieval
VK325_noUDG.SG	Denmark	Jutland, Ribe	Ribe	1145	702-885 calCE (1223В±25 BP, AAR-20098)	Denmark_Viking.SG	n/a (female)	0.349052	418862	n/a (no relatives detected)	F	MargaryanWillerslevNature2020	published	0	0.017544	Central-Northern Europe Medieval
VK319_noUDG.SG	Denmark	Funen, Ladby	Ladby	1150	700-900 CE	Denmark_Viking.SG	n/a (female)	0.337362	404834	n/a (no relatives detected)	F	MargaryanWillerslevNature2020	published	0	0.066667	Central-Northern Europe Medieval
VK529_noUDG.SG	Norway	Nor North, Nordland	Nordland-unknown-site-8	1150	700-900 CE	Norway_Viking.SG	I1a1b1a4a2	0.735718	882862	n/a (no relatives detected)	M	MargaryanWillerslevNature2020	published	0	0.064103	Central-Northern Europe Medieval
VK483_noUDG.SG	Estonia	Saaremaa, Salme	Salme	1191	674-877 calCE (1250В±30 BP, Beta-509632)	Estonia_EarlyViking.SG	I1a2a1a1d1a1a	0.721244	865493	Saaremaa, Salme Family A (5 Members) (VK490.SG, VK555.SG have a 3d or more distant relationship; VK485.SG, VK490.SG, VK483.SG, VK497.SG are brothers)	M	MargaryanWillerslevNature2020	published	0	0.377778	Central-Northern Europe Medieval
VK419_noUDG.SG	Norway	Nor North, Nordland	Nordland-unknown-site-9	1200	500-1000 CE	Norway_Viking.SG	N1a1a1a1a1a1a	0.59909	718908	n/a (no relatives detected)	M	MargaryanWillerslevNature2020	published	0	0.018182	Central-Northern Europe Medieval
VK514_noUDG.SG	Norway	Nor North, Nordland	Nordland-unknown-site-10	1200	500-1000 CE	Norway_Viking.SG	R1a1a1b1a3a1	0.529959	635951	n/a (no relatives detected)	M	MargaryanWillerslevNature2020	published	0	0.055556	Central-Northern Europe Medieval
VK497_noUDG.SG	Estonia	Saaremaa, Salme	Salme	1200	700-800 CE	Estonia_EarlyViking_brother.VK490.VK483.VK485.SG	I1a2a1a1d1a1a	0.651084	781301	Saaremaa, Salme Family A (5 Members) (VK490.SG, VK555.SG have a 3d or more distant relationship; VK485.SG, VK490.SG, VK483.SG, VK497.SG are brothers)	M	MargaryanWillerslevNature2020	published	0	0.208333	Central-Northern Europe Medieval
VK487_noUDG.SG	Estonia	Saaremaa, Salme	Salme	1200	700-800 CE	Estonia_EarlyViking.SG	R1a1a1	0.752188	902625	n/a (no relatives detected)	M	MargaryanWillerslevNature2020	published	0	0.055556	Central-Northern Europe Medieval
VK512_noUDG.SG	Estonia	Saaremaa, Salme	Salme	1200	700-800 CE	Estonia_EarlyViking.SG	N1a1a1a1a1a1a7~	0.732424	878909	n/a (no relatives detected)	M	MargaryanWillerslevNature2020	published	0	0.071429	Central-Northern Europe Medieval
VK486_noUDG.SG	Estonia	Saaremaa, Salme	Salme	1200	700-800 CE	Estonia_EarlyViking.SG	R1a1a1b1a2b3a	0.724642	869570	n/a (no relatives detected)	M	MargaryanWillerslevNature2020	published	0	0.1	Central-Northern Europe Medieval
VK508_noUDG.SG	Estonia	Saaremaa, Salme	Salme	1200	700-800 CE	Estonia_EarlyViking.SG	N1a1a1a1a1a1a7a~	0.728398	874078	n/a (no relatives detected)	M	MargaryanWillerslevNature2020	published	0	0.022222	Central-Northern Europe Medieval
VK511_noUDG.SG	Estonia	Saaremaa, Salme	Salme	1200	700-800 CE	Estonia_EarlyViking.SG	I1a1b1a1	0.716354	859625	n/a (no relatives detected)	M	MargaryanWillerslevNature2020	published	0	0.321429	Central-Northern Europe Medieval
VK549_noUDG.SG	Estonia	Saaremaa, Salme	Salme	1200	700-800 CE	Estonia_EarlyViking.SG	I1a1b1a1	0.708662	850394	n/a (no relatives detected)	M	MargaryanWillerslevNature2020	published	0	0.066667	Central-Northern Europe Medieval
VK510_noUDG.SG	Estonia	Saaremaa, Salme	Salme	1200	700-800 CE	Estonia_EarlyViking.SG	I1a1b1b1a2~	0.676443	811731	n/a (no relatives detected)	M	MargaryanWillerslevNature2020	published	0	0.05	Central-Northern Europe Medieval
VK552_noUDG.SG	Estonia	Saaremaa, Salme	Salme	1200	700-800 CE	Estonia_EarlyViking.SG	I1a2a1a1d	0.639423	767308	n/a (no relatives detected)	M	MargaryanWillerslevNature2020	published	0	0.047619	Central-Northern Europe Medieval
VK484_noUDG.SG	Estonia	Saaremaa, Salme	Salme	1200	700-800 CE	Estonia_EarlyViking.SG	R1a1a1b1a2b3a	0.595393	714472	n/a (no relatives detected)	M	MargaryanWillerslevNature2020	published	0	0.044444	Central-Northern Europe Medieval
VK495_noUDG.SG	Estonia	Saaremaa, Salme	Salme	1200	700-800 CE	Estonia_EarlyViking.SG	I1a1b1a4~	0.568493	682192	n/a (no relatives detected)	M	MargaryanWillerslevNature2020	published	0	0.027778	Central-Northern Europe Medieval
VK555_noUDG.SG	Estonia	Saaremaa, Salme	Salme	1200	700-800 CE	Estonia_EarlyViking.SG	I1a2a1a1d1~	0.551179	661415	Saaremaa, Salme Family A (5 Members) (VK490.SG, VK555.SG have a 3d or more distant relationship; VK485.SG, VK490.SG, VK483.SG, VK497.SG are brothers)	M	MargaryanWillerslevNature2020	published	0	0.309091	Central-Northern Europe Medieval
VK482_noUDG.SG	Estonia	Saaremaa, Salme	Salme	1200	700-800 CE	Estonia_EarlyViking.SG	I1a10b1b~	0.558462	670155	n/a (no relatives detected)	M	MargaryanWillerslevNature2020	published	0	0.152381	Central-Northern Europe Medieval
VK492_noUDG.SG	Estonia	Saaremaa, Salme	Salme	1200	700-800 CE	Estonia_EarlyViking.SG	I1a2a1a1d1~	0.537503	645004	n/a (no relatives detected)	M	MargaryanWillerslevNature2020	published	0	0.035714	Central-Northern Europe Medieval
VK488_noUDG.SG	Estonia	Saaremaa, Salme	Salme	1200	700-800 CE	Estonia_EarlyViking.SG	I1a1b1a4a2	0.479921	575905	n/a (no relatives detected)	M	MargaryanWillerslevNature2020	published	0	0.015152	Central-Northern Europe Medieval
VK490_noUDG.SG	Estonia	Saaremaa, Salme	Salme	1227	657-777 calCE (1295В±32 BP, Ua-50747)	Estonia_EarlyViking_brother.VK485.VK483.VK497.SG	I1a2a1a1d1~	0.525395	630474	Saaremaa, Salme Family A (5 Members) (VK490.SG, VK555.SG have a 3d or more distant relationship; VK485.SG, VK490.SG, VK483.SG, VK497.SG are brothers)	M	MargaryanWillerslevNature2020	published	0	0.238095	Central-Northern Europe Medieval
VK296_noUDG.SG	Denmark	Sealand, Hundstrup Mose	Hundstrup-Mose	1230	660-780 calCE	Denmark_EarlyViking.SG	I1	0.285747	342896	n/a (no relatives detected)	M	MargaryanWillerslevNature2020	published	0	0.009524	Central-Northern Europe Medieval
VK485_noUDG.SG	Estonia	Saaremaa, Salme	Salme	1244	649-775 calCE (1330В±30 BP, Poz-109002)	Estonia_EarlyViking_brother.VK490.VK483.VK497.SG	I1a2a1a1d1a1a1a1~	0.430698	516837	Saaremaa, Salme Family A (5 Members) (VK490.SG, VK555.SG have a 3d or more distant relationship; VK485.SG, VK490.SG, VK483.SG, VK497.SG are brothers)	M	MargaryanWillerslevNature2020	published	0	0.169118	Central-Northern Europe Medieval
VK534_noUDG.SG	Italy	Foggia, San Lorenzo	San-Lorenzo	766	1047-1268 calCE (860В±35 BP, LTL-14331A)	Italy_Medieval.SG	R1b1a1b1a1a2b2b~	0.576681	692017	n/a (no relatives detected)	M	MargaryanWillerslevNature2020	published	4	0	low clustering
VK541_noUDG.SG	Ukraine	Lutsk	Lutsk	700	1200-1300 CE	Ukraine_Medieval.SG	R1a1a1b1a1a1c1j1~	0.832258	998710	n/a (no relatives detected)	M	MargaryanWillerslevNature2020	published	11	0	low clustering
VK542_noUDG.SG	Ukraine	Chernigov	Chernigіv	900	1000-1100 CE	Ukraine_Viking_o.SG	I2a1a2b1a1	0.585937	703124	n/a (no relatives detected)	M	MargaryanWillerslevNature2020	published	0	0	low clustering
VK220_noUDG.SG	Russia	Ladoga	Staraya-Ladoga	900	900-1200 CE	Russia_Viking.SG	I1a1b1a4a	0.743761	892513	n/a (no relatives detected)	M	MargaryanWillerslevNature2020	published	0	0	low clustering
VK273_noUDG.SG	Russia	Gnezdovo	Gnezdovo	950	900-1100 CE	Russia_Viking.SG	R1b1a1b1a1a2b1	0.536108	643330	n/a (no relatives detected)	M	MargaryanWillerslevNature2020	published	0	0	low clustering
VK219_noUDG.SG	Russia	Ladoga	Staraya-Ladoga	950	900-1100 CE	Russia_Viking.SG	I1a1b1b1a2~	0.693662	832395	n/a (no relatives detected)	M	MargaryanWillerslevNature2020	published	0	0	low clustering
VK221_noUDG.SG	Russia	Ladoga	Staraya-Ladoga	1050	800-1000 CE	Russia_Viking.SG	I1a1b1f~	0.767118	920541	n/a (no relatives detected)	M	MargaryanWillerslevNature2020	published	0	0	low clustering
VK523_noUDG.SG	Norway	Nor Mid, Sor-Trondelag	Sor-Trondelag-unknown-site-2	1450	1-1000 CE	Norway_IA.SG	n/a (female)	0.508177	609813	n/a (no relatives detected)	F	MargaryanWillerslevNature2020	published	18	0	low clustering
VK388_noUDG.SG	Norway	Nor North, Nordland	Nordland-unknown-site-1	800	700-1600 CE	Norway_Viking.SG	I1	0.519839	623807	n/a (no relatives detected)	M	MargaryanWillerslevNature2020	published	4	0	low clustering
VK95_noUDG.SG	Iceland	Hofstadir	Hofstadir	850	900-1300 CE	Iceland_Viking.SG	R1b1a1b1a1a2c1a1a1a1a1b1	0.542842	651410	n/a (no relatives detected)	M	MargaryanWillerslevNature2020	published	4	0	low clustering
VK99_noUDG.SG	Iceland	Hofstadir	Hofstadir	850	900-1300 CE	Iceland_Viking.SG	n/a (female)	0.364807	437768	n/a (no relatives detected)	F	MargaryanWillerslevNature2020	published	4	0	low clustering
VK353_noUDG.SG	Sweden	Oland	Oland-unknown-site-3	893	901-1162 calCE (1005В±45 BP, LuSNo-10539)	Sweden_Viking.SG	n/a (female)	0.611934	734321	n/a (no relatives detected)	F	MargaryanWillerslevNature2020	published	0	0	low clustering
VK330_noUDG.SG	Denmark	Jutland, Ribe	Ribe	896	991-1153 calCE (1002В±28 BP, AAR-20103)	Denmark_Viking.SG	n/a (female)	0.528471	634165	n/a (no relatives detected)	F	MargaryanWillerslevNature2020	published	0	0	low clustering
VK33_noUDG.SG	Sweden	Skara, Varnhem	Varnhem	900	900-1200 CE	Sweden_Viking_1d.rel.VK406.SG	n/a (female)	0.500311	600373	Skara, Varnhem Family A (2 Members) (VK33.SG, VK406.SG have a 1d relationship)	F	MargaryanWillerslevNature2020	published	0	0	low clustering
VK303_noUDG.SG	Sweden	Skara, Varnhem	Varnhem	900	900-1200 CE	Sweden_Viking.SG	n/a (female)	0.824192	989031	n/a (no relatives detected)	F	MargaryanWillerslevNature2020	published	4	0	low clustering
VK402_noUDG.SG	Sweden	Skara, Varnhem	Varnhem	900	900-1200 CE	Sweden_Viking.SG	n/a (female)	0.666356	799627	n/a (no relatives detected)	F	MargaryanWillerslevNature2020	published	0	0	low clustering
VK395_noUDG.SG	Sweden	Skara, Varnhem	Varnhem	900	900-1200 CE	Sweden_Viking.SG	N1a1a1a1a1a2	0.660733	792880	n/a (no relatives detected)	M	MargaryanWillerslevNature2020	published	12	0	low clustering
VK404_noUDG.SG	Sweden	Skara, Varnhem	Varnhem	900	900-1200 CE	Sweden_Viking.SG	I1	0.652547	783056	n/a (no relatives detected)	M	MargaryanWillerslevNature2020	published	8	0	low clustering
VK401_noUDG.SG	Sweden	Skara, Varnhem	Varnhem	900	900-1200 CE	Sweden_Viking.SG	R1a1a1	0.616333	739600	n/a (no relatives detected)	M	MargaryanWillerslevNature2020	published	4	0	low clustering
VK396_noUDG.SG	Sweden	Skara, Varnhem	Varnhem	900	900-1200 CE	Sweden_Viking.SG	R1b1a1b1a1a1c1a1	0.579868	695842	n/a (no relatives detected)	M	MargaryanWillerslevNature2020	published	4	0	low clustering
VK154_noUDG.SG	Poland	Bodzia	Bodzia	950	900-1100 CE	Poland_Viking.SG	n/a (female)	0.86672	1040064	Bodzia Family B (3 Members) (VK154.SG, VK156.SG have a 2d relationship; VK153.SG, VK154.SG have a 2d relationship; VK153.SG-VK156.SG are father-son)	F	MargaryanWillerslevNature2020	published	0	0	low clustering
VK156_noUDG.SG	Poland	Bodzia	Bodzia	950	900-1100 CE	Poland_Viking.SG	R1a1a1b1a2a2	0.515203	618243	Bodzia Family B (3 Members) (VK154.SG, VK156.SG have a 2d relationship; VK153.SG, VK154.SG have a 2d relationship; VK153.SG-VK156.SG are father-son)	M	MargaryanWillerslevNature2020	published	0	0	low clustering
VK387_noUDG.SG	Norway	Nor South, Oppland	Oppland-unknown-site-2	950	900-1100 CE	Norway_Viking.SG	n/a (female)	0.548956	658747	n/a (no relatives detected)	F	MargaryanWillerslevNature2020	published	24	0	low clustering
VK256_noUDG.SG	United Kingdom	England, Dorset, Ridgeway Hill Mass Grave	Ridgeway-Hill-Mass-Grave	953	970-1025 CE	England_Viking.SG	R1a1a1b1a3a1	0.64173	770076	n/a (no relatives detected)	M	MargaryanWillerslevNature2020	published	26	0	low clustering
VK262_noUDG.SG	United Kingdom	England, Dorset, Ridgeway Hill Mass Grave	Ridgeway-Hill-Mass-Grave	953	970-1025 CE	England_Viking.SG	I1	0.597286	716743	n/a (no relatives detected)	M	MargaryanWillerslevNature2020	published	0	0	low clustering
VK260_noUDG.SG	United Kingdom	England, Dorset, Ridgeway Hill Mass Grave	Ridgeway-Hill-Mass-Grave	953	970-1025 CE	England_Viking.SG	Q1b2b1~	0.492814	591377	n/a (no relatives detected)	M	MargaryanWillerslevNature2020	published	0	0	low clustering
VK58_noUDG.SG	Sweden	Gotland, Frojel	Frojel	975	900-1050 CE	Sweden_Viking.SG	n/a (female)	0.908065	1089678	n/a (no relatives detected)	F	MargaryanWillerslevNature2020	published	0	0	low clustering
VK455_noUDG.SG	Sweden	Gotland, Frojel	Frojel	975	900-1050 CE	Sweden_Viking.SG	n/a (female)	0.692818	831382	n/a (no relatives detected)	F	MargaryanWillerslevNature2020	published	0	0	low clustering
VK50_noUDG.SG	Sweden	Gotland, Kopparsvik	Kopparsvik	975	900-1050 CE	Sweden_Viking.SG	I1a1a1a1a3a~	0.887816	1065379	n/a (no relatives detected)	M	MargaryanWillerslevNature2020	published	0	0	low clustering
VK477_noUDG.SG	Sweden	Gotland, Kopparsvik	Kopparsvik	975	900-1050 CE	Sweden_Viking.SG	n/a (female)	0.58843	706116	n/a (no relatives detected)	F	MargaryanWillerslevNature2020	published	12	0	low clustering
VK134_noUDG.SG	Denmark	Funen, Galgedil	Galgedil	1000	800-1100 CE	Denmark_Viking_o2.SG	R1b1a1b1a1a1c2b1	0.395757	474908	n/a (no relatives detected)	M	MargaryanWillerslevNature2020	published	0	0	low clustering
VK316_noUDG.SG	Denmark	Funen, Hessum	Hessum	1000	800-1100 CE	Denmark_Viking.SG	I1	0.655782	786939	n/a (no relatives detected)	M	MargaryanWillerslevNature2020	published	0	0	low clustering
VK295_noUDG.SG	Denmark	Funen, Hessum	Hessum	1000	800-1100 CE	Denmark_Viking.SG	I1	0.349512	419414	n/a (no relatives detected)	M	MargaryanWillerslevNature2020	published	12	0	low clustering
VK128_noUDG.SG	Iceland	Hringsdalur	Hringsdalur	1000	900-1000 CE	Iceland_Viking.SG	n/a (female)	0.673312	807975	n/a (no relatives detected)	F	MargaryanWillerslevNature2020	published	4	0	low clustering
VK266_noUDG.SG	Sweden	Karda	Karda	1000	800-1100 CE	Sweden_Viking.SG	n/a (female)	0.403489	484187	n/a (no relatives detected)	F	MargaryanWillerslevNature2020	published	0	0	low clustering
VK320_noUDG.SG	Denmark	Langeland, Bogevej	Bogovej	1000	900-1000 CE	Denmark_Viking.SG	I1a1b1a1e2d~	0.641187	769424	n/a (no relatives detected)	M	MargaryanWillerslevNature2020	published	0	0	low clustering
VK361_noUDG.SG	Denmark	Langeland, Bogevej	Bogovej	1000	900-1000 CE	Denmark_Viking.SG	n/a (female)	0.608581	730297	n/a (no relatives detected)	F	MargaryanWillerslevNature2020	published	0	0	low clustering
VK288_noUDG.SG	Denmark	Langeland, Bogevej	Bogovej	1000	900-1000 CE	Denmark_Viking.SG	n/a (female)	0.456685	548022	n/a (no relatives detected)	F	MargaryanWillerslevNature2020	published	0	0	low clustering
VK365_noUDG.SG	Denmark	Langeland, Bogevej	Bogovej	1000	900-1000 CE	Denmark_Viking.SG	R1b1a1b1a1a2a	0.453682	544419	n/a (no relatives detected)	M	MargaryanWillerslevNature2020	published	23	0	low clustering
VK285_noUDG.SG	Denmark	Langeland, Kaagarden	Kaargarden	1000	900-1000 CE	Denmark_Viking.SG	n/a (female)	0.387413	464896	n/a (no relatives detected)	F	MargaryanWillerslevNature2020	published	0	0	low clustering
VK530_noUDG.SG	Norway	Nor North, Nordland	Nordland-unknown-site-3	1000	900-1000 CE	Norway_Viking.SG	n/a (female)	0.511826	614191	n/a (no relatives detected)	F	MargaryanWillerslevNature2020	published	0	0	low clustering
VK515_noUDG.SG	Norway	Nor North, Nordland	Nordland-unknown-site-3	1000	900-1000 CE	Norway_Viking.SG	I1a2a1a1d1~	0.392244	470693	n/a (no relatives detected)	M	MargaryanWillerslevNature2020	published	0	0	low clustering
VK394_noUDG.SG	Norway	Nor South, Hedmark	Hedmark-unknown-site-4	1000	900-1000 CE	Norway_Viking.SG	R1a1a1b1a3a1	0.412673	495207	n/a (no relatives detected)	M	MargaryanWillerslevNature2020	published	0	0	low clustering
VK386_noUDG.SG	Norway	Nor South, Oppland	Oppland-unknown-site-3	1000	800-1100 CE	Norway_Viking.SG	R1b1a1b1a1a2c1a1f	0.61553	738636	n/a (no relatives detected)	M	MargaryanWillerslevNature2020	published	4	0	low clustering
VK346_noUDG.SG	Sweden	Oland	Oland-unknown-site-11	1000	800-1100 CE	Sweden_Viking.SG	J2b2a1a1a1a1a	0.596683	716019	n/a (no relatives detected)	M	MargaryanWillerslevNature2020	published	0	0	low clustering
VK345_noUDG.SG	Sweden	Oland	Oland-unknown-site-12	1000	800-1100 CE	Sweden_Viking.SG	R1b1a1b1a1a2a7~	0.551326	661591	n/a (no relatives detected)	M	MargaryanWillerslevNature2020	published	0	0	low clustering
VK335_noUDG.SG	Sweden	Oland	Oland-unknown-site-11	1000	800-1100 CE	Sweden_Viking.SG	R1b1a1b1a1a2b1	0.546817	656180	n/a (no relatives detected)	M	MargaryanWillerslevNature2020	published	0	0	low clustering
VK204_noUDG.SG	United Kingdom	Scotland, Orkney, Newark Deerness	Newark-Deerness	1000	900-1000 CE	Scotland_Viking.SG	R1b1a1b1a1a	0.548983	658780	n/a (no relatives detected)	M	MargaryanWillerslevNature2020	published	4	0	low clustering
VK445_noUDG.SG	Denmark	Sealand, Gl. Lejre	Gl.-Lejre	1000	800-1100 CE	Denmark_Viking.SG	I1a2a2	0.636414	763697	n/a (no relatives detected)	M	MargaryanWillerslevNature2020	published	0	0	low clustering
VK284_noUDG.SG	Denmark	Sealand, Trekroner-Grydehej	Grydehoj	1000	800-1100 CE	Denmark_Viking.SG	n/a (female)	0.558035	669642	n/a (no relatives detected)	F	MargaryanWillerslevNature2020	published	0	0	low clustering
VK150_noUDG.SG	United Kingdom	England, Oxford, St John's College Oxford	St-John's-College-Oxford	1010	880-1000 CE	England_Viking_o.SG	I2a1b1a2b1a2b	0.540295	648354	n/a (no relatives detected)	M	MargaryanWillerslevNature2020	published	0	0	low clustering
VK176_noUDG.SG	United Kingdom	England, Oxford, St John's College Oxford	St-John's-College-Oxford	1010	880-1000 CE	England_Viking.SG	I1a1b1a1	0.813664	976397	n/a (no relatives detected)	M	MargaryanWillerslevNature2020	published	11	0	low clustering
VK172_noUDG.SG	United Kingdom	England, Oxford, St John's College Oxford	St-John's-College-Oxford	1010	880-1000 CE	England_Viking.SG	R1a1a1b1a3a1	0.590493	708592	n/a (no relatives detected)	M	MargaryanWillerslevNature2020	published	4	0	low clustering
VK146_noUDG.SG	United Kingdom	England, Oxford, St John's College Oxford	St-John's-College-Oxford	1010	880-1000 CE	England_Viking.SG	I1a2a1a1d1a1a	0.577676	693211	n/a (no relatives detected)	M	MargaryanWillerslevNature2020	published	0	0	low clustering
VK151_noUDG.SG	United Kingdom	England, Oxford, St John's College Oxford	St-John's-College-Oxford	1010	880-1000 CE	England_Viking.SG	I1	0.569587	683504	n/a (no relatives detected)	M	MargaryanWillerslevNature2020	published	0	0	low clustering
VK143_noUDG.SG	United Kingdom	England, Oxford, St John's College Oxford	St-John's-College-Oxford	1010	880-1000 CE	England_Viking.SG	R1b1a1b1a1a1c1a2	0.538702	646443	n/a (no relatives detected)	M	MargaryanWillerslevNature2020	published	24	0	low clustering
VK174_noUDG.SG	United Kingdom	England, Oxford, St John's College Oxford	St-John's-College-Oxford	1010	880-1000 CE	England_Viking.SG	R1b1a1b1a1a1c2b	0.503624	604349	n/a (no relatives detected)	M	MargaryanWillerslevNature2020	published	11	0	low clustering
VK175_noUDG.SG	United Kingdom	England, Oxford, St John's College Oxford	St-John's-College-Oxford	1010	880-1000 CE	England_Viking.SG	R1b1a1b1a1	0.482062	578474	n/a (no relatives detected)	M	MargaryanWillerslevNature2020	published	0	0	low clustering
VK448_noUDG.SG	Norway	Nor South, Hedmark	Hedmark-unknown-site-1	1050	700-1100 CE	Norway_Viking.SG	n/a (female)	0.778817	934580	n/a (no relatives detected)	F	MargaryanWillerslevNature2020	published	8	0	low clustering
VK420_noUDG.SG	Norway	Nor South, Hedmark	Hedmark-unknown-site-2	1050	700-1100 CE	Norway_Viking.SG	I1	0.670451	804541	n/a (no relatives detected)	M	MargaryanWillerslevNature2020	published	4	0	low clustering
VK333_noUDG.SG	Sweden	Oland	Oland-unknown-site-9	1052	772-1014 calCE (1140В±50 BP, LuSNo-10267)	Sweden_Viking.SG	R1b1a1b1a1a2e1	0.573073	687688	n/a (no relatives detected)	M	MargaryanWillerslevNature2020	published	18	0	low clustering
VK337_noUDG.SG	Sweden	Oland	Oland-unknown-site-6	1069	709-995 calCE (1155В±50 BP, LuSNo-10270)	Sweden_Viking.SG	I1a2a1a1a4a~	0.77317	927804	n/a (no relatives detected)	M	MargaryanWillerslevNature2020	published	0	0	low clustering
VK369_noUDG.SG	Denmark	Sealand, Bakkendrup	Bakkendrup-losfund-2	1075	850-900 CE	Denmark_Viking.SG	R1b1a1b1a1a2f	0.571779	686135	n/a (no relatives detected)	M	MargaryanWillerslevNature2020	published	0	0	low clustering
VK294_noUDG.SG	Denmark	Sealand, Bakkendrup	Bakkendrup-losfund-2	1075	850-900 CE	Denmark_Viking.SG	n/a (female)	0.555693	666831	n/a (no relatives detected)	F	MargaryanWillerslevNature2020	published	8	0	low clustering
VK358_noUDG.SG	Sweden	Oland	Oland-unknown-site-13	1092	705-991 calCE (1175В±50 BP, LuSNo-10567)	Sweden_Viking.SG	n/a (female)	0.515684	618821	n/a (no relatives detected)	F	MargaryanWillerslevNature2020	published	0	0	low clustering
VK355_noUDG.SG	Sweden	Oland	Oland-unknown-site-1	1097	706-987 calCE (1180В±45 BP, LuSNo-10546)	Sweden_Viking.SG	L	0.568563	682276	n/a (no relatives detected)	M	MargaryanWillerslevNature2020	published	0	0	low clustering
VK444_noUDG.SG	Sweden	Oland	Oland-unknown-site-3	1097	706-987 calCE (1180В±45 BP, LuSNo-10553)	Sweden_Viking.SG	R1b1a1b1a1a1c2b	0.448289	537947	n/a (no relatives detected)	M	MargaryanWillerslevNature2020	published	0	0	low clustering
VK291_noUDG.SG	Denmark	Langeland, Bodkergarden	Bodkergarden	1100	800-900 CE	Denmark_Viking.SG	I1a1b1a4a2e1a~	0.56905	682860	n/a (no relatives detected)	M	MargaryanWillerslevNature2020	published	0	0	low clustering
VK70_noUDG.SG	Denmark	Sealand, Tollemosegard	Tollemosegard	1100	700-1000 CE	Denmark_EarlyViking.SG	I1a1b1a1c1~	0.937986	1125583	n/a (no relatives detected)	M	MargaryanWillerslevNature2020	published	0	0	low clustering
VK328_noUDG.SG	Denmark	Jutland, Ribe	Ribe	1104	772-949 calCE (1182В±25 BP, AAR-20111)	Denmark_Viking.SG	n/a (female)	0.559712	671655	n/a (no relatives detected)	F	MargaryanWillerslevNature2020	published	0	0	low clustering
VK350_noUDG.SG	Sweden	Oland	Oland-unknown-site-12	1134	677-955 calCE (1210В±45 BP, LuSNo-10562)	Sweden_Viking.SG	n/a (female)	0.67943	815316	n/a (no relatives detected)	F	MargaryanWillerslevNature2020	published	0	0	low clustering
VK528_noUDG.SG	Norway	Nor North, Troms	Troms-unknown-site-2	1150	700-900 CE	Norway_Viking.SG	R1b1a1b1a1a2c1a4d1	0.696703	836043	n/a (no relatives detected)	M	MargaryanWillerslevNature2020	published	4	0	low clustering
VK329_noUDG.SG	Denmark	Jutland, Ribe	Ribe	1183	678-878 calCE (1244В±27 BP, AAR-20112)	Denmark_Viking.SG	R1b1a1b1a1a2a1a	0.57442	689304	n/a (no relatives detected)	M	MargaryanWillerslevNature2020	published	7	0	low clustering
VK545_noUDG.SG	Ireland	Dublin, Ship Street Great	Dublin-Ship-Street-Great	1185	665-865 calCE	Ireland_Viking.SG	R1b1a1b1a1a2c1a1a1a1a1a1a	0.742641	891169	n/a (no relatives detected)	M	MargaryanWillerslevNature2020	published	4	0	low clustering
VK301_noUDG.SG	Denmark	Funen, Ladby	Ladby	1185	515-1015 calCE	Denmark_Viking.SG	I1a2a1a1d1b	0.424273	509128	n/a (no relatives detected)	M	MargaryanWillerslevNature2020	published	0	0	low clustering
VK551_noUDG.SG	Estonia	Saaremaa, Salme	Salme	1200	700-800 CE	Estonia_EarlyViking.SG	R1a1a1b1a3a1	0.804569	965483	n/a (no relatives detected)	M	MargaryanWillerslevNature2020	published	0	0	low clustering
VK496_noUDG.SG	Estonia	Saaremaa, Salme	Salme	1200	700-800 CE	Estonia_EarlyViking.SG	I1a2a2	0.761198	913437	n/a (no relatives detected)	M	MargaryanWillerslevNature2020	published	0	0	low clustering
VK493_noUDG.SG	Estonia	Saaremaa, Salme	Salme	1200	700-800 CE	Estonia_EarlyViking.SG	R1a1a1	0.742045	890454	n/a (no relatives detected)	M	MargaryanWillerslevNature2020	published	0	0	low clustering
VK550_noUDG.SG	Estonia	Saaremaa, Salme	Salme	1200	700-800 CE	Estonia_EarlyViking.SG	N1a1a1a1a1a1a	0.728167	873800	n/a (no relatives detected)	M	MargaryanWillerslevNature2020	published	0	0	low clustering
VK489_noUDG.SG	Estonia	Saaremaa, Salme	Salme	1200	700-800 CE	Estonia_EarlyViking.SG	N1a1a1a1a1a1a7a3a~	0.694052	832862	n/a (no relatives detected)	M	MargaryanWillerslevNature2020	published	0	0	low clustering
VK491_noUDG.SG	Estonia	Saaremaa, Salme	Salme	1200	700-800 CE	Estonia_EarlyViking.SG	I1a2a1a1d1a1a	0.656249	787499	n/a (no relatives detected)	M	MargaryanWillerslevNature2020	published	0	0	low clustering
VK481_noUDG.SG	Estonia	Saaremaa, Salme	Salme	1200	700-800 CE	Estonia_EarlyViking.SG	N1a1a1a1a1a1a	0.653669	784403	n/a (no relatives detected)	M	MargaryanWillerslevNature2020	published	18	0	low clustering
VK509_noUDG.SG	Estonia	Saaremaa, Salme	Salme	1200	700-800 CE	Estonia_EarlyViking.SG	I1a1b1a1e2b~	0.626198	751438	n/a (no relatives detected)	M	MargaryanWillerslevNature2020	published	0	0	low clustering
VK553_noUDG.SG	Estonia	Saaremaa, Salme	Salme	1200	700-800 CE	Estonia_EarlyViking.SG	I1a1b1a1e2~	0.607842	729410	n/a (no relatives detected)	M	MargaryanWillerslevNature2020	published	0	0	low clustering
VK498_noUDG.SG	Estonia	Saaremaa, Salme	Salme	1200	700-800 CE	Estonia_EarlyViking.SG	R1a1a1b1a3a2a	0.604552	725463	n/a (no relatives detected)	M	MargaryanWillerslevNature2020	published	18	0	low clustering
VK505_noUDG.SG	Estonia	Saaremaa, Salme	Salme	1200	700-800 CE	Estonia_EarlyViking.SG	N1a1a1a1a1a1a	0.536234	643481	n/a (no relatives detected)	M	MargaryanWillerslevNature2020	published	0	0	low clustering
VK480_noUDG.SG	Estonia	Saaremaa, Salme	Salme	1200	700-800 CE	Estonia_EarlyViking.SG	R1a1a1b1a2a1a~	0.482077	578492	n/a (no relatives detected)	M	MargaryanWillerslevNature2020	published	0	0	low clustering
VK504_noUDG.SG	Estonia	Saaremaa, Salme	Salme	1200	700-800 CE	Estonia_EarlyViking.SG	N1a1a1a1a1a1~	0.46341	556092	n/a (no relatives detected)	M	MargaryanWillerslevNature2020	published	7	0	low clustering
VK297_noUDG.SG	Denmark	Sealand, Hundstrup Mose	Hundstrup-Mose	1200	670-830 calCE	Denmark_EarlyViking.SG	I1a1b1	0.39752	477024	n/a (no relatives detected)	M	MargaryanWillerslevNature2020	published	0	0	low clustering
VK506_noUDG.SG	Estonia	Saaremaa, Salme	Salme	1237	652-775 calCE (1320В±30 BP, Hela-191)	Estonia_EarlyViking.SG	I1a7~	0.601268	721522	n/a (no relatives detected)	M	MargaryanWillerslevNature2020	published	24	0	low clustering
VK44_noUDG.SG	Faroes	Faroes, Church2	Faroes-Church-2	350	1500-1700 CE	Faroes_EarlyModern_o2.SG	R1b1a1b1a1a2c1	0.301508	361810	Faroes, Church2 Family A (6 Members) (VK234.SG, VK238.SG have a 2d relationship; VK242.SG, VK44.SG have a 2d relationship; VK236.SG, VK242.SG have a 2d relationship; VK238.SG, VK242.SG have a 2d relationship; VK234.SG, VK242.SG have a 2d relationship; VK238.SG, VK44.SG have a 2d relationship; VK234.SG, VK236.SG, VK25.SG have a 1d relationship; VK238.SG, VK25.SG have a 2d relationship; VK234.SG, V…	M	MargaryanWillerslevNature2020	published	4	0.483333	Northern Eurasia Medieval
VK245_noUDG.SG	Faroes	Faroes, Church2	Faroes-Church-2	350	1500-1700 CE	Faroes_EarlyModern_o1.SG	R1a1a1b1a3a2b	0.552003	662404	Faroes, Church2 Family B (4 Members) (VK245.SG, VK45.SG are brother; VK245.SG, VK46.SG have a 2d relationship; VK240.SG, VK245.SG have a 2d relationship; VK240.SG, VK45.SG have a 2d relationship)	M	MargaryanWillerslevNature2020	published	4	0.705128	Northern Eurasia Medieval
VK234_noUDG.SG	Faroes	Faroes, Church2	Faroes-Church-2	350	1500-1700 CE	Faroes_EarlyModern_1d.rel.VK236.VK25.SG	R1b1a1b1a1a	0.432704	519245	Faroes, Church2 Family A (6 Members) (VK234.SG, VK238.SG have a 2d relationship; VK242.SG, VK44.SG have a 2d relationship; VK236.SG, VK242.SG have a 2d relationship; VK238.SG, VK242.SG have a 2d relationship; VK234.SG, VK242.SG have a 2d relationship; VK238.SG, VK44.SG have a 2d relationship; VK234.SG, VK236.SG, VK25.SG have a 1d relationship; VK238.SG, VK25.SG have a 2d relationship; VK234.SG, V…	M	MargaryanWillerslevNature2020	published	4	0.781818	Northern Eurasia Medieval
VK236_noUDG.SG	Faroes	Faroes, Church2	Faroes-Church-2	350	1500-1700 CE	Faroes_EarlyModern_1d.rel.VK234.VK25.SG	n/a (female)	0.661585	793902	Faroes, Church2 Family A (6 Members) (VK234.SG, VK238.SG have a 2d relationship; VK242.SG, VK44.SG have a 2d relationship; VK236.SG, VK242.SG have a 2d relationship; VK238.SG, VK242.SG have a 2d relationship; VK234.SG, VK242.SG have a 2d relationship; VK238.SG, VK44.SG have a 2d relationship; VK234.SG, VK236.SG, VK25.SG have a 1d relationship; VK238.SG, VK25.SG have a 2d relationship; VK234.SG, V…	F	MargaryanWillerslevNature2020	published	4	0.679487	Northern Eurasia Medieval
VK46_noUDG.SG	Faroes	Faroes, Church2	Faroes-Church-2	350	1500-1700 CE	Faroes_EarlyModern.SG	R1a1a1b1a3a2b	0.929779	1115735	Faroes, Church2 Family B (4 Members) (VK245.SG, VK45.SG are brother; VK245.SG, VK46.SG have a 2d relationship; VK240.SG, VK245.SG have a 2d relationship; VK240.SG, VK45.SG have a 2d relationship)	M	MargaryanWillerslevNature2020	published	4	0.872727	Northern Eurasia Medieval
VK25_noUDG.SG	Faroes	Faroes, Church2	Faroes-Church-2	350	1500-1700 CE	Faroes_EarlyModern.SG	R1b1a1b1a1a	0.773678	928413	Faroes, Church2 Family A (6 Members) (VK234.SG, VK238.SG have a 2d relationship; VK242.SG, VK44.SG have a 2d relationship; VK236.SG, VK242.SG have a 2d relationship; VK238.SG, VK242.SG have a 2d relationship; VK234.SG, VK242.SG have a 2d relationship; VK238.SG, VK44.SG have a 2d relationship; VK234.SG, VK236.SG, VK25.SG have a 1d relationship; VK238.SG, VK25.SG have a 2d relationship; VK234.SG, V…	M	MargaryanWillerslevNature2020	published	4	0.742424	Northern Eurasia Medieval
VK237_noUDG.SG	Faroes	Faroes, Church2	Faroes-Church-2	350	1500-1700 CE	Faroes_EarlyModern.SG	R1a1a1b1a3a1a7~	0.708177	849812	Faroes, Church2 Family D (2 Members) (VK237.SG, VK239.SG have a 2d relationship)	M	MargaryanWillerslevNature2020	published	4	0.757576	Northern Eurasia Medieval
VK238_noUDG.SG	Faroes	Faroes, Church2	Faroes-Church-2	350	1500-1700 CE	Faroes_EarlyModern.SG	R1a1a1b1a3a2a	0.643343	772011	Faroes, Church2 Family A (6 Members) (VK234.SG, VK238.SG have a 2d relationship; VK242.SG, VK44.SG have a 2d relationship; VK236.SG, VK242.SG have a 2d relationship; VK238.SG, VK242.SG have a 2d relationship; VK234.SG, VK242.SG have a 2d relationship; VK238.SG, VK44.SG have a 2d relationship; VK234.SG, VK236.SG, VK25.SG have a 1d relationship; VK238.SG, VK25.SG have a 2d relationship; VK234.SG, V…	M	MargaryanWillerslevNature2020	published	4	0.781818	Northern Eurasia Medieval
VK241_noUDG.SG	Faroes	Faroes, Church2	Faroes-Church-2	350	1500-1700 CE	Faroes_EarlyModern.SG	n/a (female)	0.440496	528595	Faroes, Church2 Family C (2 Members) (VK241.SG, VK244.SG have a 3d relationship)	F	MargaryanWillerslevNature2020	published	4	0.475	Northern Eurasia Medieval
VK240_noUDG.SG	Faroes	Faroes, Church2	Faroes-Church-2	350	1500-1700 CE	Faroes_EarlyModern.SG	n/a (female)	0.427573	513087	Faroes, Church2 Family B (4 Members) (VK245.SG, VK45.SG are brother; VK245.SG, VK46.SG have a 2d relationship; VK240.SG, VK245.SG have a 2d relationship; VK240.SG, VK45.SG have a 2d relationship)	F	MargaryanWillerslevNature2020	published	4	1	Northern Eurasia Medieval
VK242_noUDG.SG	Faroes	Faroes, Church2	Faroes-Church-2	350	1500-1700 CE	Faroes_EarlyModern.SG	R1b1a1b1a1a2c1a1f1a1	0.362593	435112	Faroes, Church2 Family A (6 Members) (VK234.SG, VK238.SG have a 2d relationship; VK242.SG, VK44.SG have a 2d relationship; VK236.SG, VK242.SG have a 2d relationship; VK238.SG, VK242.SG have a 2d relationship; VK234.SG, VK242.SG have a 2d relationship; VK238.SG, VK44.SG have a 2d relationship; VK234.SG, VK236.SG, VK25.SG have a 1d relationship; VK238.SG, VK25.SG have a 2d relationship; VK234.SG, V…	M	MargaryanWillerslevNature2020	published	4	0.485714	Northern Eurasia Medieval
VK244_noUDG.SG	Faroes	Faroes, Church2	Faroes-Church-2	350	1500-1700 CE	Faroes_EarlyModern.SG	R1a1a1b1a3a1	0.353815	424578	Faroes, Church2 Family C (2 Members) (VK241.SG, VK244.SG have a 3d relationship)	M	MargaryanWillerslevNature2020	published	4	0.6	Northern Eurasia Medieval
VK27_noUDG.SG	Faroes	Faroes, Church2	Faroes-Church-2	350	1500-1700 CE	Faroes_EarlyModern.SG	R1b1a1b1a1a2c1	0.180622	216746	n/a (no relatives detected)	M	MargaryanWillerslevNature2020	published	4	0.164835	Northern Eurasia Medieval
VK540_noUDG.SG	Ukraine	Shestovitsa	Shestovytsia	900	900-1200 CE	Ukraine_Viking_1d.rel.VK539.SG	n/a (female)	0.488472	586166	Shestovitsa Family A (2 Members) (VK539.SG, VK540.SG have a 1d relationship)	F	MargaryanWillerslevNature2020	published	4	0.285714	Northern Eurasia Medieval
VK539_noUDG.SG	Ukraine	Shestovitsa	Shestovytsia	900	900-1200 CE	Ukraine_Viking.SG	I	0.692893	831472	Shestovitsa Family A (2 Members) (VK539.SG, VK540.SG have a 1d relationship)	M	MargaryanWillerslevNature2020	published	4	0.25	Northern Eurasia Medieval
VK390_noUDG.SG	Norway	Nor South, Telemark	Telemark-unknown-site-1	1450	400-600 CE	Norway_IA.SG	R1a1a1b1a3a1	0.657703	789244	n/a (no relatives detected)	M	MargaryanWillerslevNature2020	published	4	0.045455	Northern Eurasia Medieval
VK110_noUDG.SG	Iceland	Hofstadir	Hofstadir	850	900-1300 CE	Iceland_Viking_1d.rel.VK111.VK230.SG	I1a1b1a1d3b~	0.733256	879907	Hofstadir Family A (3 Members) (VK110.SG, VK111.SG, VK230.SG have a 1d relationship)	M	MargaryanWillerslevNature2020	published	4	0.333333	Northern Eurasia Medieval
VK111_noUDG.SG	Iceland	Hofstadir	Hofstadir	850	900-1300 CE	Iceland_Viking_1d.rel.VK110.VK230.SG	n/a (female)	0.555704	666845	Hofstadir Family A (3 Members) (VK110.SG, VK111.SG, VK230.SG have a 1d relationship)	F	MargaryanWillerslevNature2020	published	4	0.333333	Northern Eurasia Medieval
VK230_noUDG.SG	Iceland	Hofstadir	Hofstadir	850	900-1300 CE	Iceland_Viking.SG	n/a (female)	0.824877	989853	Hofstadir Family A (3 Members) (VK110.SG, VK111.SG, VK230.SG have a 1d relationship)	F	MargaryanWillerslevNature2020	published	4	0.2	Northern Eurasia Medieval
VK98_noUDG.SG	Iceland	Hofstadir	Hofstadir	850	900-1300 CE	Iceland_Viking.SG	I1a1b1a4a2	0.727118	872542	n/a (no relatives detected)	M	MargaryanWillerslevNature2020	published	4	0.095238	Northern Eurasia Medieval
VK101_noUDG.SG	Iceland	Hofstadir	Hofstadir	850	900-1300 CE	Iceland_Viking.SG	R1b1a1b1a1a2d1a1	0.770833	925000	n/a (no relatives detected)	M	MargaryanWillerslevNature2020	published	4	0.1	Northern Eurasia Medieval
VK122_noUDG.SG	Iceland	Hofstadir	Hofstadir	850	900-1300 CE	Iceland_Viking.SG	n/a (female)	0.634597	761516	n/a (no relatives detected)	F	MargaryanWillerslevNature2020	published	4	0.044444	Northern Eurasia Medieval
VK400_noUDG.SG	Sweden	Skara, Varnhem	Varnhem	900	900-1200 CE	Sweden_Viking.SG	I1a1b1a1d3b~	0.546068	655281	n/a (no relatives detected)	M	MargaryanWillerslevNature2020	published	4	0.028571	Northern Eurasia Medieval
VK405_noUDG.SG	Sweden	Skara, Varnhem	Varnhem	900	900-1200 CE	Sweden_Viking.SG	R1b1a1b1a1a2c1a5c	0.529725	635670	n/a (no relatives detected)	M	MargaryanWillerslevNature2020	published	4	0.2	Northern Eurasia Medieval
VK207_noUDG.SG	United Kingdom	Scotland, Orkney, Brough Road Birsay	Brough-Road-Birsay	930	880-1160 calCE	Scotland_Viking.SG	n/a (female)	0.409182	491018	n/a (no relatives detected)	F	MargaryanWillerslevNature2020	published	4	0.071429	Northern Eurasia Medieval
VK414_noUDG.SG	Norway	Nor South, Oppland	Oppland-unknown-site-1	950	900-1100 CE	Norway_Viking.SG	R1a1a1b1a3a2a	0.587679	705215	n/a (no relatives detected)	M	MargaryanWillerslevNature2020	published	4	0.083333	Northern Eurasia Medieval
VK449_noUDG.SG	United Kingdom	England, Dorset, Ridgeway Hill Mass Grave	Ridgeway-Hill-Mass-Grave	953	970-1025 CE	England_Viking.SG	R1b1a1b1a1a	0.655889	787067	n/a (no relatives detected)	M	MargaryanWillerslevNature2020	published	4	0.055556	Northern Eurasia Medieval
VK263_noUDG.SG	United Kingdom	England, Dorset, Ridgeway Hill Mass Grave	Ridgeway-Hill-Mass-Grave	953	970-1025 CE	England_Viking.SG	R1b1a1b1a1a2c1	0.637193	764631	n/a (no relatives detected)	M	MargaryanWillerslevNature2020	published	4	0.047619	Northern Eurasia Medieval
VK259_noUDG.SG	United Kingdom	England, Dorset, Ridgeway Hill Mass Grave	Ridgeway-Hill-Mass-Grave	953	970-1025 CE	England_Viking.SG	R1b1a1b1a1a	0.595901	715081	n/a (no relatives detected)	M	MargaryanWillerslevNature2020	published	4	0.043956	Northern Eurasia Medieval
VK257_noUDG.SG	United Kingdom	England, Dorset, Ridgeway Hill Mass Grave	Ridgeway-Hill-Mass-Grave	953	970-1025 CE	England_Viking.SG	I1a1b1b~	0.529104	634925	n/a (no relatives detected)	M	MargaryanWillerslevNature2020	published	4	0.066667	Northern Eurasia Medieval
VK258_noUDG.SG	United Kingdom	England, Dorset, Ridgeway Hill Mass Grave	Ridgeway-Hill-Mass-Grave	953	970-1025 CE	England_Viking.SG	R1a1a1	0.54	648000	n/a (no relatives detected)	M	MargaryanWillerslevNature2020	published	4	0.2	Northern Eurasia Medieval
VK456_noUDG.SG	Sweden	Gotland, Frojel	Frojel	975	900-1050 CE	Sweden_Viking.SG	n/a (female)	0.637278	764734	n/a (no relatives detected)	F	MargaryanWillerslevNature2020	published	4	0.1	Northern Eurasia Medieval
VK127_noUDG.SG	Iceland	Hringsdalur	Hringsdalur	1000	900-1000 CE	Iceland_Viking.SG	R1a1a1b1a3a2b	0.561469	673763	n/a (no relatives detected)	M	MargaryanWillerslevNature2020	published	4	0.266667	Northern Eurasia Medieval
VK516_noUDG.SG	Norway	Nor Mid, Sor-Trondelag	Sor-Trondelag-unknown-site-1	1000	900-1000 CE	Norway_Viking.SG	R1a1a1b1a3a2b2~	0.654166	784999	n/a (no relatives detected)	M	MargaryanWillerslevNature2020	published	4	0.066667	Northern Eurasia Medieval
VK524_noUDG.SG	Norway	Nor North, Nordland	Nordland-unknown-site-2	1000	900-1000 CE	Norway_Viking.SG	I1a2a1a1d1a1a	0.687582	825099	n/a (no relatives detected)	M	MargaryanWillerslevNature2020	published	4	0.07619	Northern Eurasia Medieval
VK352_noUDG.SG	Sweden	Oland	Oland-unknown-site-10	1000	800-1100 CE	Sweden_Viking.SG	I1a1b1g3b~	0.575595	690714	n/a (no relatives detected)	M	MargaryanWillerslevNature2020	published	4	0.111111	Northern Eurasia Medieval
VK348_noUDG.SG	Sweden	Oland	Oland-unknown-site-14	1000	800-1100 CE	Sweden_Viking.SG	I2a1b1a2b1a2	0.544327	653192	n/a (no relatives detected)	M	MargaryanWillerslevNature2020	published	4	0.085714	Northern Eurasia Medieval
VK202_noUDG.SG	United Kingdom	Scotland, Orkney, Buckquoy Birsay	Buckquoy-Birsay	1000	900-1000 CE	Scotland_Viking.SG	R1b1a1b1a1a2c1a3a2	0.554836	665803	n/a (no relatives detected)	M	MargaryanWillerslevNature2020	published	4	0.071429	Northern Eurasia Medieval
VK415_noUDG.SG	Norway	Nor South, Oppland	Oppland-unknown-site-4	1050	700-1100 CE	Norway_Viking.SG	n/a (female)	0.585287	702345	n/a (no relatives detected)	F	MargaryanWillerslevNature2020	published	4	0.047619	Northern Eurasia Medieval
VK544_noUDG.SG	Ireland	Dublin, Finglas	Dublin-Finglas	1100	800-900 CE	Ireland_Viking.SG	n/a (female)	0.681808	818169	n/a (no relatives detected)	F	MargaryanWillerslevNature2020	published	4	0.166667	Northern Eurasia Medieval
VK543_noUDG.SG	Ireland	Eyrephort	Eyrephort	1100	800-900 CE	Ireland_Viking.SG	R1a1a1a1d1~	0.539078	646894	n/a (no relatives detected)	M	MargaryanWillerslevNature2020	published	4	0.071429	Northern Eurasia Medieval
VK372_noUDG.SG	Denmark	Funen, Galgedil	Galgedil	1000	800-1100 CE	Denmark_Viking.SG	n/a (female)	0.63813	765756	n/a (no relatives detected)	F	MargaryanWillerslevNature2020	published	14	0.1	other
VK533_noUDG.SG	Sweden	Oland	Oland-unknown-site-13	1000	800-1100 CE	Sweden_Viking_o2.SG	N1a1a1a1a1a1a	0.937028	1124434	n/a (no relatives detected)	M	MargaryanWillerslevNature2020	published	26	0.166667	other
VK332_noUDG.SG	Sweden	Oland	Oland-unknown-site-3	1085	710-991 calCE (1170В±45 BP, LuSNo-10564)	Sweden_Viking.SG	I2a1b1a2b1	0.642295	770754	n/a (no relatives detected)	M	MargaryanWillerslevNature2020	published	14	0.333333	other
VK160_noUDG.SG	Russia	Kurevanikha	Kurevanikha	850	900-1300 CE	Russia_Viking_o.SG	R1a1a1b1a1a1c1	0.718579	862295	Kurevanikha Family A (2 Members) (VK160.SG, VK161.SG have a 1d relationship)	M	MargaryanWillerslevNature2020	published	3	0.166667	Urals-Carpathian EMA
KDA-485.SG	Hungary	CsongraМЃd-CsanaМЃd County, Kiskundorozsma-Daruhalom-dűlő	Kiskundorozsma-Daruhalom-dűlő	1270	660-700 CE	Hungary_MidAvar	J2a1a1b2a1a2a	0.871295	1045554	n/a(norelativesdetected)	M	MarotiTorokCurrBio2022	published	11	0.1	Central-Eastern Europe Medieval
HMSZ-229.SG	Hungary	BaМЃcs-Kiskun County, Homokmégy-Székes	Homokmégy-Székes	950	900-1100 CE	Hungary_Conqueror_Commoner	n/a (female)	0.795471	954565	n/a(norelativesdetected)	F	MarotiTorokCurrBio2022	published	7	0.066667	Central-Eastern Europe Medieval
SE-23.SG	Hungary	CsongraМЃd-CsanaМЃd County, Sándorfalva-Eperjes	Sándorfalva-Eperjes-unknown-site-2	970	960-1000 CE	Hungary_Conqueror_Elite	Q2b2~	0.927041	1112449	n/a(norelativesdetected)	M	MarotiTorokCurrBio2022	published	7	0.1	Central-Eastern Europe Medieval
SH-81.SG	Hungary	HajduМЃ-Bihar County, Sárrétudvari-Hízóföld	Sárrétudvari-Hízóföld	975	950-1000 CE	Hungary_Conqueror_Commoner	J2a1a1a2b2a3b1b~	0.485168	582201	n/a(norelativesdetected)	M	MarotiTorokCurrBio2022	published	7	0.166667	Central-Eastern Europe Medieval
SH-41.SG	Hungary	HajduМЃ-Bihar County, Sárrétudvari-Hízóföld	Sárrétudvari-Hízóföld	975	950-1000 CE	Hungary_Conqueror_Commoner	R1b1a1b1a1a2	0.766563	919876	Sárrétudvari-HízóföldFmailyA(3Members)(1d:SH-19-SH-15;2d:SH-12-SH-15,SH-19-SH-12)	M	MarotiTorokCurrBio2022	published	11	0.2	Central-Eastern Europe Medieval
AGY-75.SG	Hungary	CsongraМЃd-CsanaМЃd County, Algyő258.kútkörzet	Algyő-258-kútkörzet	1000	900-1000 CE	Hungary_Conqueror_Elite	R1a1a1b1a2b3a3~	0.523078	627694	n/a(norelativesdetected)	M	MarotiTorokCurrBio2022	published	7	0.166667	Central-Eastern Europe Medieval
CSU-11.SG	Hungary	CsongraМЃd-CsanaМЃd County, Szeged-Csongrádiút	Szeged-Csongrádiút	1000	900-1000 CE	Hungary_Conqueror_Elite	n/a (female)	0.825867	991040	n/a(norelativesdetected)	F	MarotiTorokCurrBio2022	published	11	0.333333	Central-Eastern Europe Medieval
SZOD-394.SG	Hungary	CsongraМЃd-CsanaМЃd County, Szegvár-Oromdűlő	Szegvár-Oromdűlő	1000	900-1000 CE	Hungary_Conqueror_Commoner	R1b1a1b1a1	0.837112	1004534	n/a(norelativesdetected)	M	MarotiTorokCurrBio2022	published	7	0.333333	Central-Eastern Europe Medieval
SH-12.SG	Hungary	HajduМЃ-Bihar County, Sárrétudvari-Hízóföld	Sárrétudvari-Hízóföld	1000	900-1000 CE	Hungary_Conqueror_Commoner	n/a (female)	0.584503	701404	Sárrétudvari-HízóföldFmailyA(3Members)(1d:SH-19-SH-15;2d:SH-12-SH-15,SH-19-SH-12)	F	MarotiTorokCurrBio2022	published	11	0.2	Central-Eastern Europe Medieval
SH-106.SG	Hungary	HajduМЃ-Bihar County, Sárrétudvari-Hízóföld	Sárrétudvari-Hízóföld	1000	900-1000 CE	Hungary_Conqueror_Commoner	R1b1a1b1a1a2b1	0.808423	970107	Sárrétudvari-HízóföldFmailyA(3Members)(1d:SH-19-SH-15;2d:SH-12-SH-15,SH-19-SH-12)	M	MarotiTorokCurrBio2022	published	11	0.4	Central-Eastern Europe Medieval
VPB-167.SG	Hungary	Somogy County, Vörs-Papkert-B	Vörs-Papkert-B	1038	900-925 CE	Hungary_Conqueror_Elite	J2a1a1a2b2a3b1a1b1~	0.536458	643750	n/a(norelativesdetected)	M	MarotiTorokCurrBio2022	published	7	0.047619	Central-Eastern Europe Medieval
CSB-9.SG	Hungary	CsongraМЃd-CsanaМЃd County, Csongrád-Berzsenyiutca	Csongrád-Berzsenyiutca	1350	500-700 CE	Hungary_EarlyAvar	n/a (female)	0.674307	809169	n/a(norelativesdetected)	F	MarotiTorokCurrBio2022	published	0	0.090909	Central-Northern Europe Medieval
SSD-151.SG	Hungary	CsongraМЃd-CsanaМЃd County, Sükösd-Ságod	Sükösd-Ságod	1265	670-700 CE	Hungary_MidAvar	I1a1a1a1a1~	0.690299	828359	n/a(norelativesdetected)	M	MarotiTorokCurrBio2022	published	0	0.166667	Central-Northern Europe Medieval
HMSZ-50.SG	Hungary	BaМЃcs-Kiskun County, Homokmégy-Székes	Homokmégy-Székes	1021	774-1023 calCE (1110В±46BP, AA85987)	Hungary_Conqueror_Commoner	G2a2b2a1a1a2a	0.649491	779389	n/a(norelativesdetected)	M	MarotiTorokCurrBio2022	published	0	1	Central-Northern Europe Medieval
K1-10.SG	Hungary	Borsod-AbauМЃj-ZempleМЃn County, Karos-1	Karos-1	1025	900-950 CE	Hungary_Conqueror_Elite	R1a1a1b1a2b3a1a1a~	0.646088	775305	n/a(norelativesdetected)	M	MarotiTorokCurrBio2022	published	0	0.142857	Central-Northern Europe Medieval
IBE-116.SG	Hungary	Szabolcs-SzatmaМЃr-Bereg County, Ibrány-Esbóhalom	Ibrány-Esbóhalom	900	1000-1100 CE	Hungary_EarlyArpadian	n/a (female)	0.820113	984136	n/a(norelativesdetected)	F	MarotiTorokCurrBio2022	published	0	0.285714	Central-Northern Europe Medieval
FU-215.SG	Hungary	CsongraМЃd-CsanaМЃd County, Felgyő-Гњrmöstanya	Felgyő-Ürmöstanya	1227	667-775 calCE (1290В±17BP, DeA-26543)	Hungary_EarlyAvar	N1a1a1a1a3a2	0.891937	1070324	n/a(norelativesdetected)	M	MarotiTorokCurrBio2022	published	2	0.4	Eastern Asia/Carpathian IA-EMA
ACG-19.SG	Hungary	Borsod-AbauМЃj-ZempleМЃn County, ГЃroktő-Csík-Gát	Ároktő-Csík-Gát	1286	643-758 calCE (1360В±20BP, UGAMS-51300)	Hungary_EarlyAvar	N1a1a1a1a3a	0.795528	954634	n/a(norelativesdetected)	M	MarotiTorokCurrBio2022	published	2	0.054545	Eastern Asia/Carpathian IA-EMA
SZOD1-554.SG	Hungary	CsongraМЃd-CsanaМЃd County, Szegvár-Oromdűlő	Szegvár-Oromdűlő	1288	650-675 CE	Hungary_EarlyAvar	N1a1a1a1a3a2	0.734752	881702	n/a(norelativesdetected)	M	MarotiTorokCurrBio2022	published	2	0.190476	Eastern Asia/Carpathian IA-EMA
MT-29.SG	Hungary	BaМЃcs-Kiskun County, Madaras-Téglavető	Madaras-Téglavető	1290	650-670 CE	Hungary_EarlyAvar	N1a1a1a1a3a2	0.52644	631728	n/a(norelativesdetected)	M	MarotiTorokCurrBio2022	published	2	0.054945	Eastern Asia/Carpathian IA-EMA
KFP-31.SG	Hungary	BaМЃcs-Kiskun County, Kunpeszér-Felsőpeszériút, Homokbánya	Kunpeszér-Felsőpeszériút-Homokbánya	1300	625-675 CE	Hungary_EarlyAvar	N1a1a1a1a3a	0.607205	728646	n/a(norelativesdetected)	M	MarotiTorokCurrBio2022	published	2	0.262366	Eastern Asia/Carpathian IA-EMA
SZOD1-187.SG	Hungary	CsongraМЃd-CsanaМЃd County, Szegvár-Oromdűlő	Szegvár-Oromdűlő	1300	600-700 CE	Hungary_EarlyAvar	n/a (female)	0.821486	985783	n/a(norelativesdetected)	F	MarotiTorokCurrBio2022	published	2	0.242424	Eastern Asia/Carpathian IA-EMA
KFP-6.SG	Hungary	BaМЃcs-Kiskun County, Kunpeszér-Felsőpeszériút, Homokbánya	Kunpeszér-Felsőpeszériút-Homokbánya	1305	630-660 CE	Hungary_EarlyAvar_Elite	N1a1a1a1a3a	0.681038	817246	n/a(norelativesdetected)	M	MarotiTorokCurrBio2022	published	2	0.363636	Eastern Asia/Carpathian IA-EMA
KFP-30a.SG	Hungary	BaМЃcs-Kiskun County, Kunpeszér-Felsőpeszériút, Homokbánya	Kunpeszér-Felsőpeszériút-Homokbánya	1305	630-660 CE	Hungary_EarlyAvar	R1a1a1b~	0.730501	876601	n/a(norelativesdetected)	M	MarotiTorokCurrBio2022	published	2	0.333333	Eastern Asia/Carpathian IA-EMA
AN-376.SG	Hungary	CsongraМЃd-CsanaМЃd County, Apátfalva-Nagyútdűlő	Apátfalva-Nagy-út-dűlő	1305	630-660 CE	Hungary_EarlyAvar	n/a (female)	0.760262	912315	n/a(norelativesdetected)	F	MarotiTorokCurrBio2022	published	2	0.127273	Eastern Asia/Carpathian IA-EMA
CS-465.SG	Hungary	Pest County, Csepel-Kavicsbánya	Csepel-Kavicsbánya	1305	630-660 CE	Hungary_EarlyAvar_Elite	N1a1a1a1a3a2	0.938842	1126611	n/a(norelativesdetected)	M	MarotiTorokCurrBio2022	published	2	0.279412	Eastern Asia/Carpathian IA-EMA
MM-151.SG	Hungary	CsongraМЃd-CsanaМЃd County, Makó-Mikócsa-halom	Makó-Mikócsa-halom	1325	600-650 CE	Hungary_EarlyAvar	n/a (female)	0.541145	649374	n/a(norelativesdetected)	F	MarotiTorokCurrBio2022	published	2	0.134199	Eastern Asia/Carpathian IA-EMA
MM-83.SG	Hungary	CsongraМЃd-CsanaМЃd County, Makó-Mikócsa-halom	Makó-Mikócsa-halom	1325	600-650 CE	Hungary_EarlyAvar	n/a (female)	0.934379	1121255	n/a(norelativesdetected)	F	MarotiTorokCurrBio2022	published	2	0.333333	Eastern Asia/Carpathian IA-EMA
SZOD1-76.SG	Hungary	CsongraМЃd-CsanaМЃd County, Szegvár-Oromdűlő	Szegvár-Oromdűlő	1325	600-650 CE	Hungary_EarlyAvar	n/a (female)	0.758511	910213	n/a(norelativesdetected)	F	MarotiTorokCurrBio2022	published	2	0.2	Eastern Asia/Carpathian IA-EMA
MM-80.SG	Hungary	CsongraМЃd-CsanaМЃd County, Makó-Mikócsa-halom	Makó-Mikócsa-halom	1328	590-654 calCE (1435В±24BP, D-AMS010446)	Hungary_EarlyAvar	Q1a2a1~	0.787215	944658	n/a(norelativesdetected)	M	MarotiTorokCurrBio2022	published	2	0.128571	Eastern Asia/Carpathian IA-EMA
MM-61.SG	Hungary	CsongraМЃd-CsanaМЃd County, Makó-Mikócsa-halom	Makó-Mikócsa-halom	1333	578-649 calCE (1450В±23BP, D-AMS010448)	Hungary_EarlyAvar	Q1a2a1~	0.801991	962389	n/a(norelativesdetected)	M	MarotiTorokCurrBio2022	published	2	0.3	Eastern Asia/Carpathian IA-EMA
CSPF-114.SG	Hungary	BaМЃcs-Kiskun County, Csólyospálos-Felsőpálos	Csólyospálos-Felsőpálos	1357	556-640 calCE (1483В±18BP, DeA-26540)	Hungary_EarlyAvar	N1a1a1a1a3a	0.845592	1014710	n/a(norelativesdetected)	M	MarotiTorokCurrBio2022	published	2	0.175824	Eastern Asia/Carpathian IA-EMA
FGD-4.SG	Hungary	BaМЃcs-Kiskun County, Fajsz-Garadomb	Fajsz-Garadomb-unknown-site-2	1365	550-636 calCE (1492В±19BP, DeA-26541)	Hungary_EarlyAvar_Elite	C2a1a1b1b	0.726624	871949	n/a(norelativesdetected)	M	MarotiTorokCurrBio2022	published	2	0.111111	Eastern Asia/Carpathian IA-EMA
KFP-7.SG	Hungary	BaМЃcs-Kiskun County, Kunpeszér-Felsőpeszériút, Homokbánya	Kunpeszér-Felsőpeszériút-Homokbánya	1367	541-643 calCE (1495В±30BP)	Hungary_EarlyAvar_Elite	n/a (female)	0.633428	760114	n/a(norelativesdetected)	F	MarotiTorokCurrBio2022	published	2	0.380952	Eastern Asia/Carpathian IA-EMA
MM-245.SG	Hungary	CsongraМЃd-CsanaМЃd County, Makó-Mikócsa-halom	Makó-Mikócsa-halom	1391	439-605 calCE (1520В±25BP, D-AMS010449)	Hungary_EarlyAvar	n/a (female)	0.735148	882178	n/a(norelativesdetected)	F	MarotiTorokCurrBio2022	published	2	0.254545	Eastern Asia/Carpathian IA-EMA
KV-3369.SG	Hungary	BaМЃcs-Kiskun County, Kiskőrös-Vágóhídidűlő	Kiskőrös-Vágóhídidűlő	1417	436-595 calCE (1540В±20BP, UGAMS-51299)	Hungary_EarlyAvar_Elite	N1a1a1a1a3a2	0.490085	588102	n/a(norelativesdetected)	M	MarotiTorokCurrBio2022	published	2	0.159159	Eastern Asia/Carpathian IA-EMA
ARK-21.SG	Hungary	HajduМЃ-Bihar County, ГЃrkus-Homokbánya	Árkus-Homokbánya	1069	772-977 calCE (1160В±27BP, DeA-22533)	Hungary_LateAvar	n/a (female)	0.690824	828989	n/a(norelativesdetected)	F	MarotiTorokCurrBio2022	published	2	0.142857	Eastern Asia/Carpathian IA-EMA
TTSZ-43.SG	Hungary	Pest County, Tatárszentgyörgy-Szabadrétpuszta	Tatárszentgyörgy-Szabadrétpuszta	1132	710-881 calCE (1219В±15BP, DeA-26588)	Hungary_LateAvar	N1a1a1a1a3a2	0.720997	865196	n/a(norelativesdetected)	M	MarotiTorokCurrBio2022	published	2	0.2	Eastern Asia/Carpathian IA-EMA
KV-3456.SG	Hungary	BaМЃcs-Kiskun County, Kiskőrös-Vágóhídidűlő	Kiskőrös-Vágóhídidűlő	1137	706-883 calCE (1220В±20BP, UGAMS-51298)	Hungary_MidLateAvar_Elite	n/a (female)	0.516815	620178	n/a(norelativesdetected)	F	MarotiTorokCurrBio2022	published	2	0.142857	Eastern Asia/Carpathian IA-EMA
ARK-16.SG	Hungary	HajduМЃ-Bihar County, ГЃrkus-Homokbánya	Árkus-Homokbánya	1150	700-900 CE	Hungary_LateAvar	n/a (female)	0.930881	1117057	ГЃrkus-HomokbányaFamiliyA(8Members)(1d:ARK-20-ARK-19,ARK-24-ARK-16;2d:ARK-16-ARK-6,ARK-20-ARK-29,ARK-24-ARK-6,ARK-29-ARK-19;3d:ARK-24-ARK-36,ARK-29-ARK-36;4d:ARK-29-ARK-17,ARK-36-ARK-17;4+d:ARK-17-ARK-6,ARK-19-ARK-36,ARK-20-ARK-36,ARK-24-ARK-17,ARK-29-ARK-24,ARK-36-ARK-8)	F	MarotiTorokCurrBio2022	published	2	0.181818	Eastern Asia/Carpathian IA-EMA
ARK-48.SG	Hungary	HajduМЃ-Bihar County, ГЃrkus-Homokbánya	Árkus-Homokbánya	1150	700-900 CE	Hungary_LateAvar	n/a (female)	0.756742	908091	ГЃrkus-HomokbányaFamiliyB(4Members)(1d:ARK-43-ARK-48;2d:ARK-41-ARK-48,ARK-50-ARK-48)	F	MarotiTorokCurrBio2022	published	2	0.436364	Eastern Asia/Carpathian IA-EMA
ARK-19.SG	Hungary	HajduМЃ-Bihar County, ГЃrkus-Homokbánya	Árkus-Homokbánya	1150	700-900 CE	Hungary_LateAvar	Q1a2a1a~	0.904583	1085500	ГЃrkus-HomokbányaFamiliyA(8Members)(1d:ARK-20-ARK-19,ARK-24-ARK-16;2d:ARK-16-ARK-6,ARK-20-ARK-29,ARK-24-ARK-6,ARK-29-ARK-19;3d:ARK-24-ARK-36,ARK-29-ARK-36;4d:ARK-29-ARK-17,ARK-36-ARK-17;4+d:ARK-17-ARK-6,ARK-19-ARK-36,ARK-20-ARK-36,ARK-24-ARK-17,ARK-29-ARK-24,ARK-36-ARK-15)	M	MarotiTorokCurrBio2022	published	2	0.209231	Eastern Asia/Carpathian IA-EMA
ARK-20.SG	Hungary	HajduМЃ-Bihar County, ГЃrkus-Homokbánya	Árkus-Homokbánya	1150	700-900 CE	Hungary_LateAvar	n/a (female)	0.86736	1040832	ГЃrkus-HomokbányaFamiliyA(8Members)(1d:ARK-20-ARK-19,ARK-24-ARK-16;2d:ARK-16-ARK-6,ARK-20-ARK-29,ARK-24-ARK-6,ARK-29-ARK-19;3d:ARK-24-ARK-36,ARK-29-ARK-36;4d:ARK-29-ARK-17,ARK-36-ARK-17;4+d:ARK-17-ARK-6,ARK-19-ARK-36,ARK-20-ARK-36,ARK-24-ARK-17,ARK-29-ARK-24,ARK-36-ARK-6)	F	MarotiTorokCurrBio2022	published	2	0.304094	Eastern Asia/Carpathian IA-EMA
VPB-307.SG	Hungary	Somogy County, Vörs-Papkert-B	Vörs-Papkert-B	1150	775-825 CE	Hungary_LateAvar_Elite	J2b2a1b~	0.739012	886814	n/a(norelativesdetected)	M	MarotiTorokCurrBio2022	published	2	0.5	Eastern Asia/Carpathian IA-EMA
SZRV-266.SG	Hungary	BeМЃkeМЃs County, Szarvas-Grexatéglagyár	Szarvas-Grexatéglagyár	1162	702-878 calCE (1234В±16BP, DeA-26578)	Hungary_LateAvar	n/a (female)	0.760108	912130	n/a(norelativesdetected)	F	MarotiTorokCurrBio2022	published	2	0.071429	Eastern Asia/Carpathian IA-EMA
KK2-429.SG	Hungary	CsongraМЃd-CsanaМЃd County, Kiskundorozsma-KettőshatárII	Kiskundorozsma-Kettőshatár-2	1175	750-800 CE	Hungary_MidLateAvar	n/a (female)	0.536424	643709	n/a(norelativesdetected)	F	MarotiTorokCurrBio2022	published	2	0.2	Eastern Asia/Carpathian IA-EMA
KK2-445.SG	Hungary	CsongraМЃd-CsanaМЃd County, Kiskundorozsma-KettőshatárII	Kiskundorozsma-Kettőshatár-2	1175	750-800 CE	Hungary_LateAvar	N1a1a1a1a3a2	0.788724	946469	n/a(norelativesdetected)	M	MarotiTorokCurrBio2022	published	2	0.4	Eastern Asia/Carpathian IA-EMA
SZRV-316.SG	Hungary	BeМЃkeМЃs County, Szarvas-Grexatéglagyár	Szarvas-Grexatéglagyár	1200	700-800 CE	Hungary_LateAvar	n/a (female)	0.820662	984794	n/a(norelativesdetected)	F	MarotiTorokCurrBio2022	published	2	0.142857	Eastern Asia/Carpathian IA-EMA
SZRV-277.SG	Hungary	BeМЃkeМЃs County, Szarvas-Grexatéglagyár	Szarvas-Grexatéglagyár	1200	700-800 CE	Hungary_LateAvar	R1a1a1b2a2a3c2~	0.855305	1026366	Szarvas-GrexatéglagyárFamilyA(3Members)(1d:SZRV-212-SZRV-67;4+d:SZRV-212-SZRV-277)	M	MarotiTorokCurrBio2022	published	2	1	Eastern Asia/Carpathian IA-EMA
SZRV-212.SG	Hungary	BeМЃkeМЃs County, Szarvas-Grexatéglagyár	Szarvas-Grexatéglagyár	1200	700-800 CE	Hungary_LateAvar	n/a (female)	0.862299	1034759	Szarvas-GrexatéglagyárFamilyA(3Members)(1d:SZRV-212-SZRV-67;4+d:SZRV-212-SZRV-277)	F	MarotiTorokCurrBio2022	published	2	0.3	Eastern Asia/Carpathian IA-EMA
ARK-17.SG	Hungary	HajduМЃ-Bihar County, ГЃrkus-Homokbánya	Árkus-Homokbánya	1200	700-800 CE	Hungary_LateAvar	Q1a2a1a~	0.913017	1095621	ГЃrkus-HomokbányaFamiliyA(8Members)(1d:ARK-20-ARK-19,ARK-24-ARK-16;2d:ARK-16-ARK-6,ARK-20-ARK-29,ARK-24-ARK-6,ARK-29-ARK-19;3d:ARK-24-ARK-36,ARK-29-ARK-36;4d:ARK-29-ARK-17,ARK-36-ARK-17;4+d:ARK-17-ARK-6,ARK-19-ARK-36,ARK-20-ARK-36,ARK-24-ARK-17,ARK-29-ARK-24,ARK-36-ARK-14)	M	MarotiTorokCurrBio2022	published	2	0.533333	Eastern Asia/Carpathian IA-EMA
ARK-6.SG	Hungary	HajduМЃ-Bihar County, ГЃrkus-Homokbánya	Árkus-Homokbánya	1200	700-800 CE	Hungary_LateAvar	Q1a2a1a~	0.891721	1070065	ГЃrkus-HomokbányaFamiliyA(8Members)(1d:ARK-20-ARK-19,ARK-24-ARK-16;2d:ARK-16-ARK-6,ARK-20-ARK-29,ARK-24-ARK-6,ARK-29-ARK-19;3d:ARK-24-ARK-36,ARK-29-ARK-36;4d:ARK-29-ARK-17,ARK-36-ARK-17;4+d:ARK-17-ARK-6,ARK-19-ARK-36,ARK-20-ARK-36,ARK-24-ARK-17,ARK-29-ARK-24,ARK-36-ARK-8)	M	MarotiTorokCurrBio2022	published	2	0.418182	Eastern Asia/Carpathian IA-EMA
ARK-50.SG	Hungary	HajduМЃ-Bihar County, ГЃrkus-Homokbánya	Árkus-Homokbánya	1217	675-823 calCE (1260В±20BP, UGAMS-51301)	Hungary_LateAvar	Q1a2a1a4a1~	0.767107	920529	ГЃrkus-HomokbányaFamiliyB(4Members)(1d:ARK-43-ARK-48;2d:ARK-41-ARK-48,ARK-50-ARK-48)	M	MarotiTorokCurrBio2022	published	2	0.487179	Eastern Asia/Carpathian IA-EMA
ARK-29.SG	Hungary	HajduМЃ-Bihar County, ГЃrkus-Homokbánya	Árkus-Homokbánya	1220	667-821 calCE (1272В±26BP, DeA-22529)	Hungary_LateAvar	Q1a2a1~	0.898033	1077639	ГЃrkus-HomokbányaFamiliyA(8Members)(1d:ARK-20-ARK-19,ARK-24-ARK-16;2d:ARK-16-ARK-6,ARK-20-ARK-29,ARK-24-ARK-6,ARK-29-ARK-19;3d:ARK-24-ARK-36,ARK-29-ARK-36;4d:ARK-29-ARK-17,ARK-36-ARK-17;4+d:ARK-17-ARK-6,ARK-19-ARK-36,ARK-20-ARK-36,ARK-24-ARK-17,ARK-29-ARK-24,ARK-36-ARK-11)	M	MarotiTorokCurrBio2022	published	2	0.636364	Eastern Asia/Carpathian IA-EMA
ARK-24.SG	Hungary	HajduМЃ-Bihar County, ГЃrkus-Homokbánya	Árkus-Homokbánya	1224	663-816 calCE (1281В±27BP, DeA-22239)	Hungary_LateAvar	Q1a2a1a~	0.9477	1137240	ГЃrkus-HomokbányaFamiliyA(8Members)(1d:ARK-20-ARK-19,ARK-24-ARK-16;2d:ARK-16-ARK-6,ARK-20-ARK-29,ARK-24-ARK-6,ARK-29-ARK-19;3d:ARK-24-ARK-36,ARK-29-ARK-36;4d:ARK-29-ARK-17,ARK-36-ARK-17;4+d:ARK-17-ARK-6,ARK-19-ARK-36,ARK-20-ARK-36,ARK-24-ARK-17,ARK-29-ARK-24,ARK-36-ARK-7)	M	MarotiTorokCurrBio2022	published	2	0.515152	Eastern Asia/Carpathian IA-EMA
PV-205.SG	Hungary	CsongraМЃd-CsanaМЃd County, Pitvaros-Víztározó	Pitvaros-Víztározó	1226	645-828 calCE (1309В±47BP, Deb-8057)	Hungary_LateAvar	C2a1a1b1b	0.937653	1125184	n/a(norelativesdetected)	M	MarotiTorokCurrBio2022	published	2	0.333333	Eastern Asia/Carpathian IA-EMA
ARK-36.SG	Hungary	HajduМЃ-Bihar County, ГЃrkus-Homokbánya	Árkus-Homokbánya	1226	662-776 calCE (1286В±27BP, DeA-22530)	Hungary_LateAvar	Q1a2a1a~	0.793799	952559	ГЃrkus-HomokbányaFamiliyA(8Members)(1d:ARK-20-ARK-19,ARK-24-ARK-16;2d:ARK-16-ARK-6,ARK-20-ARK-29,ARK-24-ARK-6,ARK-29-ARK-19;3d:ARK-24-ARK-36,ARK-29-ARK-36;4d:ARK-29-ARK-17,ARK-36-ARK-17;4+d:ARK-17-ARK-6,ARK-19-ARK-36,ARK-20-ARK-36,ARK-24-ARK-17,ARK-29-ARK-24,ARK-36-ARK-19)	M	MarotiTorokCurrBio2022	published	2	0.5	Eastern Asia/Carpathian IA-EMA
ARK-41.SG	Hungary	HajduМЃ-Bihar County, ГЃrkus-Homokbánya	Árkus-Homokbánya	1244	650-775 calCE (1329В±28BP, DeA-22536)	Hungary_MidLateAvar	n/a (female)	0.873314	1047977	ГЃrkus-HomokbányaFamiliyB(4Members)(1d:ARK-43-ARK-48;2d:ARK-41-ARK-48,ARK-50-ARK-48)	F	MarotiTorokCurrBio2022	published	2	0.2	Eastern Asia/Carpathian IA-EMA
CSPF-213.SG	Hungary	BaМЃcs-Kiskun County, Csólyospálos-Felsőpálos	Csólyospálos-Felsőpálos	1250	675-725 CE	Hungary_LateAvar	N1a1a1a1a3a	0.845084	1014101	n/a(norelativesdetected)	M	MarotiTorokCurrBio2022	published	2	0.244444	Eastern Asia/Carpathian IA-EMA
KV-3450.SG	Hungary	BaМЃcs-Kiskun County, Kiskőrös-Vágóhídidűlő	Kiskőrös-Vágóhídidűlő	1260	660-720 CE	Hungary_LateAvar_Elite	n/a (female)	0.596044	715253	n/a(norelativesdetected)	F	MarotiTorokCurrBio2022	published	2	0.121212	Eastern Asia/Carpathian IA-EMA
KD-16.SG	Hungary	HajduМЃ-Bihar County, Kaba-Dögös	Kaba-Dögös	1200	700-800 CE	Hungary_MidAvar_oEastAsiaMedium	N1a1a1a1a4	0.872775	1047330	n/a(norelativesdetected)	M	MarotiTorokCurrBio2022	published	2	0.071429	Eastern Asia/Carpathian IA-EMA
SSD-35.SG	Hungary	CsongraМЃd-CsanaМЃd County, Sükösd-Ságod	Sükösd-Ságod	1259	652-773 calCE (1333В±16BP, DeA-26577)	Hungary_MidAvar_oEastAsiaHigh	n/a (female)	0.52585	631020	n/a(norelativesdetected)	F	MarotiTorokCurrBio2022	published	2	0.272727	Eastern Asia/Carpathian IA-EMA
CSPF-182.SG	Hungary	BaМЃcs-Kiskun County, Csólyospálos-Felsőpálos	Csólyospálos-Felsőpálos	1265	670-700 CE	Hungary_MidAvar_oEastAsiaHigh	N1a1a1a1a3a	0.63923	767076	n/a(norelativesdetected)	M	MarotiTorokCurrBio2022	published	2	0.055556	Eastern Asia/Carpathian IA-EMA
KV-3367.SG	Hungary	BaМЃcs-Kiskun County, Kiskőrös-Vágóhídidűlő	Kiskőrös-Vágóhídidűlő	1265	670-700 CE	Hungary_MidAvar_Elite	n/a (female)	0.335766	402919	n/a(norelativesdetected)	F	MarotiTorokCurrBio2022	published	2	0.257143	Eastern Asia/Carpathian IA-EMA
MT-23.SG	Hungary	BaМЃcs-Kiskun County, Madaras-Téglavető	Madaras-Téglavető	1265	670-700 CE	Hungary_MidAvar_oEastAsiaMedium	N1a1a1a1a3a	0.503202	603843	n/a(norelativesdetected)	M	MarotiTorokCurrBio2022	published	2	0.151515	Eastern Asia/Carpathian IA-EMA
SZRV-147.SG	Hungary	BeМЃkeМЃs County, Szarvas-Grexatéglagyár	Szarvas-Grexatéglagyár	1275	650-700 CE	Hungary_MidAvar_oEastAsiaMedium	R1a1a1b2a2a3c2~	0.932625	1119150	n/a(norelativesdetected)	M	MarotiTorokCurrBio2022	published	2	0.5	Eastern Asia/Carpathian IA-EMA
MT-74.SG	Hungary	BaМЃcs-Kiskun County, Madaras-Téglavető	Madaras-Téglavető	1286	645-758 calCE (1358В±19BP, DeA-26557)	Hungary_MidAvar_oEastAsiaHigh	N1a1a1a1a3a	0.79027	948324	n/a(norelativesdetected)	M	MarotiTorokCurrBio2022	published	2	0.183333	Eastern Asia/Carpathian IA-EMA
CSPF-37.SG	Hungary	BaМЃcs-Kiskun County, Csólyospálos-Felsőpálos	Csólyospálos-Felsőpálos	1300	600-700 CE	Hungary_MiddleAvar	N1a1a1a1a3a	0.821991	986389	n/a(norelativesdetected)	M	MarotiTorokCurrBio2022	published	2	0.266667	Eastern Asia/Carpathian IA-EMA
SZM-259.SG	Hungary	CsongraМЃd-CsanaМЃd County, Szeged-Makkoserdő	Szeged-Makkoserdő	1300	600-700 CE	Hungary_MidAvar	E1b1b1a1b1	0.634329	761195	n/a(norelativesdetected)	M	MarotiTorokCurrBio2022	published	2	0.166667	Eastern Asia/Carpathian IA-EMA
PLE-57.SG	Hungary	HajduМЃ-Bihar County, Püspökladány-Eperjesvölgy	Püspökladány-Eperjesvölgy	975	950-1000 CE	Hungary_Conqueror_Commoner	n/a (female)	0.868656	1042387	n/a(norelativesdetected)	F	MarotiTorokCurrBio2022	published	2	0.066667	Eastern Asia/Carpathian IA-EMA
NK-2.SG	Hungary	Pest County, Nagykőrös-Fekete-dűlő	Nagykőrös-Fekete-dűlő	1000	900-1000 CE	Hungary_Conqueror_Elite	R1a1a1b2~	0.895842	1075011	n/a(norelativesdetected)	M	MarotiTorokCurrBio2022	published	2	0.333333	Eastern Asia/Carpathian IA-EMA
MSG-1.SG	Romania	MuresМ§ County, Marosszentgyörgy-Kerekdomb	Marosszentgyörgy-Kerekdomb	1476	414-538 calCE (1616В±19BP, DeA-26559)	Hungary_Hun_oEastAsian	R1a1a1b2a2a3c~	0.736525	883830	n/a(norelativesdetected)	M	MarotiTorokCurrBio2022	published	2	0.287879	Eastern Asia/Carpathian IA-EMA
VZ-12673.SG	Hungary	Pest County, Budepest-Vezérutca	Budapest-Vezér-utca	1500	430-470 CE	Hungary_Hun_oEastAsian	R1a1a1b2a2a3c2a~	0.795254	954305	n/a(norelativesdetected)	M	MarotiTorokCurrBio2022	published	2	0.134503	Eastern Asia/Carpathian IA-EMA
KMT-2785.SG	Hungary	BaМЃcs-Kiskun County, Kecskemét-Mindszenti-dűlő-RL	Kecskemét-Mindszenti-dűlő-RL	1509	383-535 calCE (1640В±17BP, DeA-26548)	Hungary_Hun	R1b1a1b1a1a1c2b2b1a~	0.827698	993238	n/a(norelativesdetected)	M	MarotiTorokCurrBio2022	published	2	0.222222	Eastern Asia/Carpathian IA-EMA
ASZK-1.SG	Hungary	GyoМ‹r-Moson-Sopron County, ГЃrpás-Dombiföld, Szérűskert	Szérűskert	1525	366-533 calCE (1648В±18BP, DeA-26539)	Hungary_Hun_oEastAsian	R1a1a1b2a2b2	0.736525	883830	n/a(norelativesdetected)	M	MarotiTorokCurrBio2022	published	2	0.287879	Eastern Asia/Carpathian IA-EMA
SZOD1-829.SG	Hungary	CsongraМЃd-CsanaМЃd County, Szegvár-Oromdűlő	Szegvár-Oromdűlő	1288	650-675 CE	Hungary_EarlyAvar	E1b1b1a1b1a6a1~	0.782695	939234	HungaryCrossSiteFamilyB(2Members)(4+d:TMH-199-SZOD-829)	M	MarotiTorokCurrBio2022	published	16	0	low clustering
SZRV-54.SG	Hungary	BeМЃkeМЃs County, Szarvas-Grexatéglagyár	Szarvas-Grexatéglagyár	1300	625-675 CE	Hungary_EarlyAvar	n/a (female)	0.778986	934783	n/a(norelativesdetected)	F	MarotiTorokCurrBio2022	published	2	0	low clustering
SZF-43.SG	Hungary	CsongraМЃd-CsanaМЃd County, Szeged-FehértóA	Szeged-Fehértó-A	1300	600-700 CE	Hungary_EarlyAvar	J1a2a1a2d2b2b2~	0.706528	847834	Szeged-FehértóFamilyA(2Members)(2d:SZF-43-SZF-26)	M	MarotiTorokCurrBio2022	published	11	0	low clustering
DK-701.SG	Hungary	BaМЃcs-Kiskun County, Dunavecse-Kovacsosdűlő	Dunavecse-Kovacsosdűlő	1305	630-660 CE	Hungary_EarlyAvar_Elite	R1a1a1b2a2a3~	0.723899	868679	n/a(norelativesdetected)	M	MarotiTorokCurrBio2022	published	7	0	low clustering
AN-286.SG	Hungary	CsongraМЃd-CsanaМЃd County, Apátfalva-Nagyútdűlő	Apátfalva-Nagy-út-dűlő	1305	630-660 CE	Hungary_EarlyAvar	n/a (female)	0.709811	851773	n/a(norelativesdetected)	F	MarotiTorokCurrBio2022	published	8	0	low clustering
SZOD1-127.SG	Hungary	CsongraМЃd-CsanaМЃd County, Szegvár-Oromdűlő	Szegvár-Oromdűlő	1325	600-650 CE	Hungary_EarlyAvar	n/a (female)	0.725328	870394	n/a(norelativesdetected)	F	MarotiTorokCurrBio2022	published	2	0	low clustering
ARK-14.SG	Hungary	HajduМЃ-Bihar County, ГЃrkus-Homokbánya	Árkus-Homokbánya	1156	684-884 calCE (1229В±28BP, DeA-22245)	Hungary_LateAvar	R1a1a1b2a2b2b~	0.776268	931522	n/a(norelativesdetected)	M	MarotiTorokCurrBio2022	published	7	0	low clustering
KK2-441.SG	Hungary	CsongraМЃd-CsanaМЃd County, Kiskundorozsma-KettőshatárII	Kiskundorozsma-Kettőshatár-2	1175	750-800 CE	Hungary_LateAvar	n/a (female)	0.683858	820629	n/a(norelativesdetected)	F	MarotiTorokCurrBio2022	published	2	0	low clustering
TMH-199.SG	Hungary	JaМЃsz-Nagykun-Szolnok County, Tiszafüred-Majoros-halom	Tiszafüred-Majoros-halom	1223	663-818 calCE (1280В±27BP, DeA-22541)	Hungary_LateAvar	E1b1b1a1b1a6a1~	0.656271	787525	HungaryCrossSiteFamilyB(2Members)(4+d:TMH-199-SZOD-829)	M	MarotiTorokCurrBio2022	published	16	0	low clustering
OBT-106.SG	Hungary	BeМЃkeМЃs County, Orosháza-BónumTéglagyár	Orosháza-BónumTéglagyár	1250	600-800 CE	Hungary_LateAvar	E1b1b1a1b1a6a1b~	0.472959	567551	Orosháza-BónumTéglagyárFamilyA(2Members)(2d:OBT-106-OBT-51)	M	MarotiTorokCurrBio2022	published	2	0	low clustering
SZOD-426.SG	Hungary	CsongraМЃd-CsanaМЃd County, Szegvár-Oromdűlő	Szegvár-Oromdűlő	900	1000-1100 CE	Hungary_Conqueror_Commoner	n/a (female)	0.813658	976389	n/a(norelativesdetected)	F	MarotiTorokCurrBio2022	published	3	0	low clustering
K2-18.SG	Hungary	Borsod-AbauМЃj-ZempleМЃn County, Karos-2	Karos-2	970	960-1000 CE	Hungary_Conqueror_Elite	R1a1a1b2a3b~	0.627996	753595	n/a(norelativesdetected)	M	MarotiTorokCurrBio2022	published	7	0	low clustering
K3-12.SG	Hungary	Borsod-AbauМЃj-ZempleМЃn County, Karos-3	Karos-3	970	960-1000 CE	Hungary_Conqueror_Elite	I2a1a2b1a1a2	0.818033	981640	KarosFamilyA(2Members)(2d:K2-52-K3-12)	M	MarotiTorokCurrBio2022	published	3	0	low clustering
SE-64.SG	Hungary	CsongraМЃd-CsanaМЃd County, Sándorfalva-Eperjes	Sándorfalva-Eperjes-unknown-site-2	970	960-1000 CE	Hungary_Conqueror_Elite	n/a (female)	0.737289	884747	n/a(norelativesdetected)	F	MarotiTorokCurrBio2022	published	2	0	low clustering
SP-2.SG	Hungary	HajduМЃ-Bihar County, Sárrétudvari-Poroshalom	Sárrétudvari-Poroshalom	970	960-1000 CE	Hungary_Conqueror_Elite	J2b2a1a1a1a1a	0.492685	591222	n/a(norelativesdetected)	M	MarotiTorokCurrBio2022	published	3	0	low clustering
SH-251.SG	Hungary	HajduМЃ-Bihar County, Sárrétudvari-Hízóföld	Sárrétudvari-Hízóföld	975	950-1000 CE	Hungary_Conqueror_Commoner	I2a1a2b1a1a1b	0.680275	816330	n/a(norelativesdetected)	M	MarotiTorokCurrBio2022	published	3	0	low clustering
BK-2.SG	Hungary	Pest County, Bugyi-Kisványpuszta	Bugyi-Kisványpuszta	975	950-1000 CE	Hungary_Conqueror_Elite	J2a1a1b2a1a2	0.88831	1065972	n/a(norelativesdetected)	M	MarotiTorokCurrBio2022	published	3	0	low clustering
SZOD-566.SG	Hungary	CsongraМЃd-CsanaМЃd County, Szegvár-Oromdűlő	Szegvár-Oromdűlő	1000	900-1000 CE	Hungary_Conqueror_Commoner	R1a1a1b2a2b1d2~	0.8426	1011120	n/a(norelativesdetected)	M	MarotiTorokCurrBio2022	published	3	0	low clustering
IBE-206.SG	Hungary	Szabolcs-SzatmaМЃr-Bereg County, Ibrány-Esbóhalom	Ibrány-Esbóhalom	1000	900-1000 CE	Hungary_Conqueror_Commoner	n/a (female)	0.599462	719354	n/a(norelativesdetected)	F	MarotiTorokCurrBio2022	published	23	0	low clustering
IBE-154.SG	Hungary	Szabolcs-SzatmaМЃr-Bereg County, Ibrány-Esbóhalom	Ibrány-Esbóhalom	1000	900-1000 CE	Hungary_Conqueror_Commoner	I1a1a1~	0.677121	812545	n/a(norelativesdetected)	M	MarotiTorokCurrBio2022	published	25	0	low clustering
HMSZ-43.SG	Hungary	BaМЃcs-Kiskun County, Homokmégy-Székes	Homokmégy-Székes	1022	774-1023 calCE (1111В±47BP, AA85988)	Hungary_Conqueror_Commoner	I2a1a2b1a1a	0.636267	763520	n/a(norelativesdetected)	M	MarotiTorokCurrBio2022	published	18	0	low clustering
K1-1.SG	Hungary	Borsod-AbauМЃj-ZempleМЃn County, Karos-1	Karos-1	1025	900-950 CE	Hungary_Conqueror_Elite	n/a(SexUnknown)	0.834933	1001920	n/a(norelativesdetected)	U	MarotiTorokCurrBio2022	published	7	0	low clustering
PLE-384.SG	Hungary	HajduМЃ-Bihar County, Püspökladány-Eperjesvölgy	Püspökladány-Eperjesvölgy	870	1060-1100 CE	Hungary_EarlyArpadian	R1b1a1b1a1a1c2b1b4a2	0.870224	1044269	n/a(norelativesdetected)	M	MarotiTorokCurrBio2022	published	18	0	low clustering
MH-106.SG	Hungary	HajduМЃ-Bihar County, Magyarhomorog-Kónyadomb	Magyarhomorog-Kónyadomb	900	1000-1100 CE	Hungary_EarlyArpadian	n/a (female)	0.555529	666635	n/a(norelativesdetected)	F	MarotiTorokCurrBio2022	published	0	0	low clustering
MS-43.SG	Hungary	BaМЃcs-Kiskun County, Mélykút-Sáncdűlő	Mélykút-Sáncdűlő	1305	630-660 CE	Hungary_EarlyAvar	n/a (female)	0.694859	833831	Mélykút-SáncdЕ±lőFamilyA(2Members)(1d:MS-43-MS-45)	F	MarotiTorokCurrBio2022	published	12	0.666667	other
MS-45.SG	Hungary	BaМЃcs-Kiskun County, Mélykút-Sáncdűlő	Mélykút-Sáncdűlő	1322	603-653 calCE (1420В±17BP, DeA-26560)	Hungary_EarlyAvar	R1b1a1b1a1a2a	0.590331	708397	Mélykút-SáncdЕ±lőFamilyA(2Members)(1d:MS-43-MS-45)	M	MarotiTorokCurrBio2022	published	12	0.2	other
JHT-30.SG	Hungary	JaМЃsz-Nagykun-Szolnok County, Jánoshida-Tótkérpuszta	Jánoshida-Tótkérpuszta	1121	774-882 calCE (1206В±17BP, DeA-26546)	Hungary_LateAvar	R1a1a1b2a2a3~	0.729418	875301	Jánoshida-TótkérpusztaFamilyA(3Members)(2d:JHT-130-JHT-154;3d:JHT-30-JHT-130;4+d:JHT-30-JHT-154)	M	MarotiTorokCurrBio2022	published	17	0.333333	other
JHT-130.SG	Hungary	JaМЃsz-Nagykun-Szolnok County, Jánoshida-Tótkérpuszta	Jánoshida-Tótkérpuszta	1150	700-900 CE	Hungary_LateAvar	R1a1a1b2a~	0.657351	788821	Jánoshida-TótkérpusztaFamilyA(3Members)(2d:JHT-130-JHT-154;3d:JHT-30-JHT-130;4+d:JHT-30-JHT-154)	M	MarotiTorokCurrBio2022	published	17	0.333333	other
KK1-251.SG	Hungary	CsongraМЃd-CsanaМЃd County, Kiskundorozsma-KettőshatárI	Kiskundorozsma-Kettőshatár-1	1243	675-740 CE	Hungary_LateAvar	E1b1b1a1b1a10a2	0.89765	1077180	Kiskundorozsma-KettőshatárFamilyA(3Members)(2d:KK-251-KK-252,KK-251-KK-541;3d:KK-252-KK-541)	M	MarotiTorokCurrBio2022	published	21	1	other
ALT-442.SG	Hungary	JaМЃsz-Nagykun-Szolnok County, Alattyán-Tulát	Alattyán-Tulát	1250	600-800 CE	Hungary_MidLateAvar	E1b1b1a1b1a	0.776092	931310	n/a(norelativesdetected)	M	MarotiTorokCurrBio2022	published	17	0.5	other
JHT-154.SG	Hungary	JaМЃsz-Nagykun-Szolnok County, Jánoshida-Tótkérpuszta	Jánoshida-Tótkérpuszta	1250	600-800 CE	Hungary_MidLateAvar	R1a1a1b2a~	0.725885	871062	Jánoshida-TótkérpusztaFamilyA(3Members)(2d:JHT-130-JHT-154;3d:JHT-30-JHT-130;4+d:JHT-30-JHT-154)	M	MarotiTorokCurrBio2022	published	17	0.333333	other
TMH-1273.SG	Hungary	JaМЃsz-Nagykun-Szolnok County, Tiszafüred-Majoros-halom	Tiszafüred-Majoros-halom	1263	675-700 CE	Hungary_LateAvar	n/a (female)	0.712313	854775	n/a(norelativesdetected)	F	MarotiTorokCurrBio2022	published	16	0.166667	other
KK1-541.SG	Hungary	CsongraМЃd-CsanaМЃd County, Kiskundorozsma-KettőshatárI	Kiskundorozsma-Kettőshatár-1	1270	660-700 CE	Hungary_LateAvar	E1b1b1a1b1a	0.773689	928427	Kiskundorozsma-KettőshatárFamilyA(3Members)(2d:KK-251-KK-252,KK-251-KK-541;3d:KK-252-KK-541)	M	MarotiTorokCurrBio2022	published	21	1	other
KK1-252.SG	Hungary	CsongraМЃd-CsanaМЃd County, Kiskundorozsma-KettőshatárI	Kiskundorozsma-Kettőshatár-1	1270	660-700 CE	Hungary_LateAvar	E1b1b1a1b1a5a2~	0.734491	881389	Kiskundorozsma-KettőshatárFamilyA(3Members)(2d:KK-251-KK-252,KK-251-KK-541;3d:KK-252-KK-541)	M	MarotiTorokCurrBio2022	published	21	1	other
KDA-188.SG	Hungary	CsongraМЃd-CsanaМЃd County, Kiskundorozsma-Daruhalom-dűlő	Kiskundorozsma-Daruhalom-dűlő	1244	653-774 calCE (1327В±23BP, DeA-26551)	Hungary_MidAvar	n/a (female)	0.907598	1089117	n/a(norelativesdetected)	F	MarotiTorokCurrBio2022	published	21	0.5	other
MS-50.SG	Hungary	BaМЃcs-Kiskun County, Mélykút-Sáncdűlő	Mélykút-Sáncdűlő	1270	660-700 CE	Hungary_MidAvar	R1b1a1b1a1a2a	0.630837	757004	n/a(norelativesdetected)	M	MarotiTorokCurrBio2022	published	12	0.333333	other
SEI-1.SG	Hungary	CsongraМЃd-CsanaМЃd County, Sándorfalva-Eperjes, Ivótavak	Sándorfalva-Eperjes-unknown-site-2	1513	375-500 CE	Hungary_Hun	R1a1a1b1a2b3a1a~	0.667538	801046	IvótavakFamilyA(2Members)(1d:SEI-1-SEI-5)	M	MarotiTorokCurrBio2022	published	12	0.333333	other
SEI-5.SG	Hungary	CsongraМЃd-CsanaМЃd County, Sándorfalva-Eperjes, Ivótavak	Sándorfalva-Eperjes-unknown-site-2	1513	375-500 CE	Hungary_Hun	R1a1a1b1a2b3a1~	0.677252	812703	IvótavakFamilyA(2Members)(1d:SEI-1-SEI-5)	M	MarotiTorokCurrBio2022	published	12	0.666667	other
MM-240.SG	Hungary	CsongraМЃd-CsanaМЃd County, Makó-Mikócsa-halom	Makó-Mikócsa-halom	1410	436-600 calCE (1534В±23BP, D-AMS010445)	Hungary_EarlyAvar	n/a (female)	0.80759	969108	n/a(norelativesdetected)	F	MarotiTorokCurrBio2022	published	3	0.4	Urals-Carpathian EMA
ARK-49.SG	Hungary	HajduМЃ-Bihar County, ГЃrkus-Homokbánya	Árkus-Homokbánya	1090	772-958 calCE (1172В±26BP, DeA-22240)	Hungary_LateAvar	R1a1a1b2~	0.606996	728395	n/a(norelativesdetected)	M	MarotiTorokCurrBio2022	published	3	0.421053	Urals-Carpathian EMA
VPB-31.SG	Hungary	Somogy County, Vörs-Papkert-B	Vörs-Papkert-B	1150	700-900 CE	Hungary_LateAvar	n/a (female)	0.604963	725956	n/a(norelativesdetected)	F	MarotiTorokCurrBio2022	published	3	0.314286	Urals-Carpathian EMA
HH-10.SG	Hungary	BaМЃcs-Kiskun County, Homokmégy-Halom	Homokmégy-Halom	1231	660-775 calCE (1309В±17BP, DeA-26545)	Hungary_LateAvar	E1b1b1a1b1~	0.714842	857810	n/a(norelativesdetected)	M	MarotiTorokCurrBio2022	published	3	0.333333	Urals-Carpathian EMA
HMSZ-88.SG	Hungary	BaМЃcs-Kiskun County, Homokmégy-Székes	Homokmégy-Székes	950	900-1100 CE	Hungary_Conqueror_Commoner	R1a1a1b1a3a2b2b1~	0.793177	951812	n/a(norelativesdetected)	M	MarotiTorokCurrBio2022	published	3	0.109091	Urals-Carpathian EMA
HMSZ-231.SG	Hungary	BaМЃcs-Kiskun County, Homokmégy-Székes	Homokmégy-Székes	950	900-1100 CE	Hungary_Conqueror_Commoner	G2a2b2a1a1a2a1	0.852129	1022555	n/a(norelativesdetected)	M	MarotiTorokCurrBio2022	published	3	0.295238	Urals-Carpathian EMA
K2-29.SG	Hungary	Borsod-AbauМЃj-ZempleМЃn County, Karos-2	Karos-2	970	960-1000 CE	Hungary_Conqueror_Elite	N1a1a1a1a2~	0.843017	1011620	n/a(norelativesdetected)	M	MarotiTorokCurrBio2022	published	3	0.308468	Urals-Carpathian EMA
K3-6.SG	Hungary	Borsod-AbauМЃj-ZempleМЃn County, Karos-3	Karos-3	970	960-1000 CE	Hungary_Conqueror_Elite	n/a (female)	0.317111	380533	n/a(norelativesdetected)	F	MarotiTorokCurrBio2022	published	3	0.395833	Urals-Carpathian EMA
K3-13.SG	Hungary	Borsod-AbauМЃj-ZempleМЃn County, Karos-3	Karos-3	970	960-1000 CE	Hungary_Conqueror_Elite	R1b1a1b1a1	0.703357	844029	n/a(norelativesdetected)	M	MarotiTorokCurrBio2022	published	3	0.2	Urals-Carpathian EMA
KeF1-10936.SG	Hungary	Borsod-AbauМЃj-ZempleМЃn County, Kenézlő-Fazekaszug-1	Kenézlő-Fazekaszug-1	970	960-1000 CE	Hungary_Conqueror_Elite	Q1a1a1	0.869964	1043957	n/a(norelativesdetected)	M	MarotiTorokCurrBio2022	published	3	0.364341	Urals-Carpathian EMA
KeF2-1045.SG	Hungary	Borsod-AbauМЃj-ZempleМЃn County, Kenézlő-Fazekaszug-2	Kenézlő-Fazekaszug-2	970	960-1000 CE	Hungary_Conqueror_Elite	N1a1a1~	0.181113	217336	n/a(norelativesdetected)	M	MarotiTorokCurrBio2022	published	3	0.303644	Urals-Carpathian EMA
SP-10.SG	Hungary	HajduМЃ-Bihar County, Sárrétudvari-Poroshalom	Sárrétudvari-Poroshalom	970	960-1000 CE	Hungary_Conqueror_Elite	I2a1a2b1a1a1	0.709448	851337	n/a(norelativesdetected)	M	MarotiTorokCurrBio2022	published	3	0.351779	Urals-Carpathian EMA
SP-9.SG	Hungary	HajduМЃ-Bihar County, Sárrétudvari-Poroshalom	Sárrétudvari-Poroshalom	970	960-1000 CE	Hungary_Conqueror_Elite	n/a (female)	0.83496	1001952	n/a(norelativesdetected)	F	MarotiTorokCurrBio2022	published	3	0.5	Urals-Carpathian EMA
KH-500.SG	Hungary	CsongraМЃd-CsanaМЃd County, Kiskundorozsma-Hosszúhát	Kiskundorozsma-Hosszúhát	975	950-1000 CE	Hungary_Conqueror_Elite	N1a1a1a1a4	0.505709	606851	n/a(norelativesdetected)	M	MarotiTorokCurrBio2022	published	3	0.194444	Urals-Carpathian EMA
PLE-28.SG	Hungary	HajduМЃ-Bihar County, Püspökladány-Eperjesvölgy	Püspökladány-Eperjesvölgy	975	950-1000 CE	Hungary_Conqueror_Commoner	I1a1b1a1e2f~	0.561196	673435	n/a(norelativesdetected)	M	MarotiTorokCurrBio2022	published	3	0.221053	Urals-Carpathian EMA
PLE-216.SG	Hungary	HajduМЃ-Bihar County, Püspökladány-Eperjesvölgy	Püspökladány-Eperjesvölgy	975	950-1000 CE	Hungary_Conqueror_Commoner	I1a1b1a1e2f1~	0.871845	1046214	n/a(norelativesdetected)	M	MarotiTorokCurrBio2022	published	3	0.266667	Urals-Carpathian EMA
NTH-20.SG	Hungary	Pest County, Nagytarcsa-Homokbánya	Nagytarcsa-Homokbánya	975	950-1000 CE	Hungary_Conqueror_Commoner	n/a (female)	0.66158	793896	n/a(norelativesdetected)	F	MarotiTorokCurrBio2022	published	3	0.380952	Urals-Carpathian EMA
NTH-19.SG	Hungary	Pest County, Nagytarcsa-Homokbánya	Nagytarcsa-Homokbánya	975	950-1000 CE	Hungary_Conqueror_Commoner	R1b1a1b1a1a1a1	0.681857	818228	n/a(norelativesdetected)	M	MarotiTorokCurrBio2022	published	3	0.222222	Urals-Carpathian EMA
SEO-3.SG	Hungary	CsongraМЃd-CsanaМЃd County, Szeged-Öthalom	Szeged-Öthalom-unknown-site-1	1000	900-1000 CE	Hungary_Conqueror_Elite	n/a (female)	0.533573	640287	n/a(norelativesdetected)	F	MarotiTorokCurrBio2022	published	3	0.355731	Urals-Carpathian EMA
SEO-4.SG	Hungary	CsongraМЃd-CsanaМЃd County, Szeged-Öthalom	Szeged-Öthalom-unknown-site-1	1000	900-1000 CE	Hungary_Conqueror_Elite	G2a1a1a1a~	0.692278	830734	n/a(norelativesdetected)	M	MarotiTorokCurrBio2022	published	3	0.111111	Urals-Carpathian EMA
SZAK-6.SG	Hungary	GyoМ‹r-Moson-Sopron County, Szakony-Kavicsbánya	Szakony-Kavicsbánya-unknown-site-2	1000	900-1000 CE	Hungary_Conqueror_Elite	n/a (female)	0.563921	676705	n/a(norelativesdetected)	F	MarotiTorokCurrBio2022	published	3	0.448949	Urals-Carpathian EMA
SZAK-7.SG	Hungary	GyoМ‹r-Moson-Sopron County, Szakony-Kavicsbánya	Szakony-Kavicsbánya-unknown-site-2	1000	900-1000 CE	Hungary_Conqueror_Elite	n/a (female)	0.557805	669366	n/a(norelativesdetected)	F	MarotiTorokCurrBio2022	published	3	0.441463	Urals-Carpathian EMA
SZAK-4.SG	Hungary	GyoМ‹r-Moson-Sopron County, Szakony-Kavicsbánya	Szakony-Kavicsbánya-unknown-site-2	1000	900-1000 CE	Hungary_Conqueror_Elite	n/a (female)	0.666036	799243	n/a(norelativesdetected)	F	MarotiTorokCurrBio2022	published	3	0.436702	Urals-Carpathian EMA
SZAK-1.SG	Hungary	GyoМ‹r-Moson-Sopron County, Szakony-Kavicsbánya	Szakony-Kavicsbánya-unknown-site-2	1000	900-1000 CE	Hungary_Conqueror_Elite	N1a1a1a1a2	0.234152	280982	n/a(norelativesdetected)	M	MarotiTorokCurrBio2022	published	3	0.357294	Urals-Carpathian EMA
MH1-9.SG	Hungary	HajduМЃ-Bihar County, Magyarhomorog-Kónyadomb	Magyarhomorog-Kónyadomb	1000	900-1000 CE	Hungary_Conqueror_Elite	I2a1a2b1a1a	0.545426	654511	n/a(norelativesdetected)	M	MarotiTorokCurrBio2022	published	3	0.304762	Urals-Carpathian EMA
MH1-14.SG	Hungary	HajduМЃ-Bihar County, Magyarhomorog-Kónyadomb	Magyarhomorog-Kónyadomb	1000	900-1000 CE	Hungary_Conqueror_Elite	n/a (female)	0.673956	808747	n/a(norelativesdetected)	F	MarotiTorokCurrBio2022	published	3	0.339869	Urals-Carpathian EMA
MH1-23.SG	Hungary	HajduМЃ-Bihar County, Magyarhomorog-Kónyadomb	Magyarhomorog-Kónyadomb	1000	900-1000 CE	Hungary_Conqueror_Elite	D1a1a1a1b	0.283021	339625	n/a(norelativesdetected)	M	MarotiTorokCurrBio2022	published	3	0.496212	Urals-Carpathian EMA
MH1-4.SG	Hungary	HajduМЃ-Bihar County, Magyarhomorog-Kónyadomb	Magyarhomorog-Kónyadomb	1000	900-1000 CE	Hungary_Conqueror_Elite	I2a1a2b1a1a	0.728099	873719	n/a(norelativesdetected)	M	MarotiTorokCurrBio2022	published	3	0.405229	Urals-Carpathian EMA
SH-103.SG	Hungary	HajduМЃ-Bihar County, Sárrétudvari-Hízóföld	Sárrétudvari-Hízóföld	1000	900-1000 CE	Hungary_Conqueror_Commoner	n/a (female)	0.682044	818453	HajduМЃвЂ“BiharCrossSiteFamilyA(2Members)(1d:SO-5-SH-3)	F	MarotiTorokCurrBio2022	published	3	0.145455	Urals-Carpathian EMA
SH-143.SG	Hungary	HajduМЃ-Bihar County, Sárrétudvari-Hízóföld	Sárrétudvari-Hízóföld	1000	900-1000 CE	Hungary_Conqueror_Commoner	n/a (female)	0.741549	889859	n/a(norelativesdetected)	F	MarotiTorokCurrBio2022	published	3	0.205128	Urals-Carpathian EMA
SO-5.SG	Hungary	HajduМЃ-Bihar County, Sárrétudvari-Еђrhalom	Sárrétudvari-Őrhalom-unknown-site-2	1000	900-1000 CE	Hungary_Conqueror_Elite	N1a1a1a1a2a1c~	0.84269	1011228	HajduМЃвЂ“BiharCrossSiteFamilyA(2Members)(1d:SO-5-SH-3)	M	MarotiTorokCurrBio2022	published	3	0.145455	Urals-Carpathian EMA
PLE-38.SG	Hungary	HajduМЃ-Bihar County, Püspökladány-Eperjesvölgy	Püspökladány-Eperjesvölgy	1003	893-995 calCE (1097В±15BP, DeA-26575)	Hungary_Conqueror_Commoner	R1b1a1b1a1a1c2b1b4a1	0.810057	972068	n/a(norelativesdetected)	M	MarotiTorokCurrBio2022	published	3	0.25	Urals-Carpathian EMA
PLE-200.SG	Hungary	HajduМЃ-Bihar County, Püspökladány-Eperjesvölgy	Püspökladány-Eperjesvölgy	1007	892-993 calCE (1106В±16BP, DeA-26574)	Hungary_Conqueror_Commoner	R1a1a1b2a2b2~	0.683099	819719	n/a(norelativesdetected)	M	MarotiTorokCurrBio2022	published	3	0.248677	Urals-Carpathian EMA
SZA-154.SG	Hungary	CsongraМЃd-CsanaМЃd County, Szegvár-Szőlőkalja	Szegvár-Szőlőkalja	1011	891-989 calCE (1117В±15BP, DeA.26585)	Hungary_Conqueror_Commoner	n/a (female)	0.858968	1030762	n/a(norelativesdetected)	F	MarotiTorokCurrBio2022	published	3	0.387681	Urals-Carpathian EMA
HMSZ-5.SG	Hungary	BaМЃcs-Kiskun County, Homokmégy-Székes	Homokmégy-Székes	1016	774-1025 calCE (1104В±46BP, AA85990)	Hungary_Conqueror_Commoner	n/a (female)	0.39378	472536	n/a(norelativesdetected)	F	MarotiTorokCurrBio2022	published	3	0.166667	Urals-Carpathian EMA
LB-1432.SG	Hungary	BaМЃcs-Kiskun County, Ladánybene-Benepuszta	Ladánybene-Benepuszta	1025	900-950 CE	Hungary_Conqueror_Elite	C2a1a1b1b	0.727247	872696	n/a(norelativesdetected)	M	MarotiTorokCurrBio2022	published	3	0.410753	Urals-Carpathian EMA
K1-3286.SG	Hungary	Borsod-AbauМЃj-ZempleМЃn County, Karos-1	Karos-1	1025	900-950 CE	Hungary_Conqueror_Elite	R1a1a1b~	0.815792	978950	KarosFamilyB(2Members)(1d:K2-61-K1-3286)	M	MarotiTorokCurrBio2022	published	3	0.166667	Urals-Carpathian EMA
K2-16.SG	Hungary	Borsod-AbauМЃj-ZempleМЃn County, Karos-2	Karos-2	1025	900-950 CE	Hungary_Conqueror_Elite	I2a1a2b1a1a2	0.695955	835146	n/a(norelativesdetected)	M	MarotiTorokCurrBio2022	published	3	0.152381	Urals-Carpathian EMA
K2-61.SG	Hungary	Borsod-AbauМЃj-ZempleМЃn County, Karos-2	Karos-2	1025	900-950 CE	Hungary_Conqueror_Elite	R1a1a1b2a2b2~	0.717395	860874	KarosFamilyB(2Members)(1d:K2-61-K1-3286)	M	MarotiTorokCurrBio2022	published	3	0.37931	Urals-Carpathian EMA
TCS-2.SG	Hungary	Heves County, Tiszanána-Csehtanya	Tiszanána-Csehtanya	1150	706-878 calCE (1229В±16BP, DeA-26589)	Hungary_Conqueror_Elite	n/a (female)	0.659943	791932	n/a(norelativesdetected)	F	MarotiTorokCurrBio2022	published	3	0.3732	Urals-Carpathian EMA
PLE-418.SG	Hungary	HajduМЃ-Bihar County, Püspökladány-Eperjesvölgy	Püspökladány-Eperjesvölgy	870	1060-1100 CE	Hungary_EarlyArpadian	n/a (female)	0.847503	1017004	n/a(norelativesdetected)	F	MarotiTorokCurrBio2022	published	3	0.333333	Urals-Carpathian EMA
MH-107.SG	Hungary	HajduМЃ-Bihar County, Magyarhomorog-Kónyadomb	Magyarhomorog-Kónyadomb	900	1000-1100 CE	Hungary_EarlyArpadian	n/a (female)	0.905446	1086535	n/a(norelativesdetected)	F	MarotiTorokCurrBio2022	published	3	0.368421	Urals-Carpathian EMA
MH-153.SG	Hungary	HajduМЃ-Bihar County, Magyarhomorog-Kónyadomb	Magyarhomorog-Kónyadomb	900	1000-1100 CE	Hungary_EarlyArpadian	n/a (female)	0.855263	1026316	n/a(norelativesdetected)	F	MarotiTorokCurrBio2022	published	3	0.066667	Urals-Carpathian EMA
PLE-327.SG	Hungary	HajduМЃ-Bihar County, Püspökladány-Eperjesvölgy	Püspökladány-Eperjesvölgy	900	1030-1070 CE	Hungary_EarlyArpadian	n/a (female)	0.705869	847043	n/a(norelativesdetected)	F	MarotiTorokCurrBio2022	published	3	0.233333	Urals-Carpathian EMA
IBE-90.SG	Hungary	Szabolcs-SzatmaМЃr-Bereg County, Ibrány-Esbóhalom	Ibrány-Esbóhalom	900	1000-1100 CE	Hungary_EarlyArpadian	E1b1b1a1b1~	0.564262	677114	n/a(norelativesdetected)	M	MarotiTorokCurrBio2022	published	3	0.361111	Urals-Carpathian EMA
IBE-106.SG	Hungary	Szabolcs-SzatmaМЃr-Bereg County, Ibrány-Esbóhalom	Ibrány-Esbóhalom	900	1000-1100 CE	Hungary_EarlyArpadian	n/a (female)	0.633391	760069	n/a(norelativesdetected)	F	MarotiTorokCurrBio2022	published	3	0.133333	Urals-Carpathian EMA
PLE-115.SG	Hungary	HajduМЃ-Bihar County, Püspökladány-Eperjesvölgy	Püspökladány-Eperjesvölgy	925	1000-1050 CE	Hungary_EarlyArpadian	I1a1b1a1e2f1~	0.70849	850188	n/a(norelativesdetected)	M	MarotiTorokCurrBio2022	published	3	0.25	Urals-Carpathian EMA
PLE-95.SG	Hungary	HajduМЃ-Bihar County, Püspökladány-Eperjesvölgy	Püspökladány-Eperjesvölgy	925	1000-1050 CE	Hungary_EarlyArpadian	N1a1a1a1a2a1c1~	0.737661	885193	n/a(norelativesdetected)	M	MarotiTorokCurrBio2022	published	3	0.181818	Urals-Carpathian EMA
M1489_noUDG.SG	United Kingdom	England, Yorkshire, East Riding, North Ferriby, Melton Quarry	Melton-Quarry	2035	210 BCE - 40 CE	England_IA_o.SG	n/a (female)	0.316059	379271	United Kingdom, England, Yorkshire, East Riding, North Ferriby, Melton Quarry Family A (2 members) (M1489 and I0525 are 2nd degree relatives)	F	MartinianoNatureCommunications2016	published	5	0.535714	Britain IA
I0247	Russia	Samara Oblast, Volga River Valley, Volga Steppes, Nadezhdinka	Nadezhdinka	2229	385-197 calBCE (2220В±30 BP, Beta-392493)	Russia_Samara_Sarmatian_possible	R1a1a1b2a2a1d~	0.774996	929995	n/a (no relatives detected)	M	MathiesonNature2015	published	1	0.047619	Eurasian steppe IA
Vt719_noUDG.SG	Vietnam	Northeast Quang Ninh, Hon Hai Co Tien	..	219	1641-1950 calCE (223В±23 BP, OxA-35074)	Vietnam_historical.SG	n/a (female)	0.181429	217715	n/a (no relatives detected)	F	McCollScience2018	published	2	0.166667	Eastern Asia/Carpathian IA-EMA
Kivutkalns19	Latvia	Kivutkalns	Kivutkalns	2433	720-401 calBCE (2403В±24 BP, Hela-3746)	Latvia_BA	R1a1a1b1a2b	0.756009	907211	n/a (no relatives detected)	M	MittnikNatureCommunications2018	published	13	0.8	other
Kivutkalns222	Latvia	Kivutkalns	Kivutkalns	2473	745-404 calBCE (2423В±26 BP, Hela-3736)	Latvia_BA	R1a1a1	0.540052	648062	n/a (no relatives detected)	M	MittnikNatureCommunications2018	published	13	0.666667	other
Kivutkalns215	Latvia	Kivutkalns	Kivutkalns	2559	758-418 calBCE (2462В±27 BP, Hela-3745)	Latvia_BA	n/a (female)	0.716267	859520	n/a (no relatives detected)	F	MittnikNatureCommunications2018	published	13	0.833333	other
Kivutkalns207	Latvia	Kivutkalns	Kivutkalns	2600	787-541 calBCE (2511В±30 BP, Hela-3743)	Latvia_BA	n/a (female)	0.771873	926248	n/a (no relatives detected)	F	MittnikNatureCommunications2018	published	13	0.7	other
Kivutkalns209	Latvia	Kivutkalns	Kivutkalns	2616	788-549 calBCE (2527В±22 BP) [R_combine: (2497В±30 BP, Hela-3741); (2556В±30 BP, Hela-3742)]	Latvia_BA	R1a1a1b1a2b	0.680042	816050	n/a (no relatives detected)	M	MittnikNatureCommunications2018	published	13	0.416667	other
Kivutkalns25	Latvia	Kivutkalns	Kivutkalns	2637	799-549 calBCE (2545В±30 BP, Hela-3738)	Latvia_BA	R1a1a1b1a2b	0.573935	688722	n/a (no relatives detected)	M	MittnikNatureCommunications2018	published	13	0.472222	other
R10340.SG	Italy	Tarquinia Monterozzi	Tarquinia-Monterozzi	2328	759 BCE - 3 CE	Italy_TarquiniaMonterozzi_IA.SG	R1b1a1b1a1a2	0.591347	709616	..	M	MootsbioRxiv2022	published	15	0.9	other
I11540	Kazakhstan	Georgievsky Bugor	Georgievsky-Bugor	1724	131-318 calCE (1825В±20 BP, PSUAMS-5723)	Kazakhstan_LateSarmatian	R1a1a1b2a2a1d1~	0.600331	720397	n/a (no relatives detected)	M	NarasimhanPattersonScience2019	published	1	0.3	Eurasian steppe IA
I1153	Kazakhstan	Chanchar	Chanchar	2565	752-417 calBCE (2455В±20 BP, PSUAMS-5721)	Kazakhstan_EarlySarmatian	R1a1a1	0.59136	709632	n/a (no relatives detected)	M	NarasimhanPattersonScience2019	published	1	0.166667	Eurasian steppe IA
I3772	Kazakhstan	Zevakinskiy stone fence	Zevakinskiy-stone-fence	2911	1046-900 calBCE (2810В±25 BP, PSUAMS-2080)	Kazakhstan_Zevakinskiy_LBA	n/a (female)	0.621698	746038	n/a (no relatives detected)	F	NarasimhanPattersonScience2019	published	1	0.392857	Eurasian steppe IA
I12460	Pakistan	Swat Valley, Katelai	Katelai	2850	1000-800 BCE	Pakistan_Katelai_IA	n/a (female)	0.568588	682306	n/a (no relatives detected)	F	NarasimhanPattersonScience2019	published	6	0	low clustering
I6888	Pakistan	Swat Valley, Aligrama	Aligrama	2748	811-780 calBCE (2620В±20 BP, PSUAMS-4423)	Pakistan_Aligrama_IA	n/a (female)	0.570836	685003	n/a (no relatives detected)	F	NarasimhanPattersonScience2019	published	6	0.333333	Southwest Asia IA
I6554	Pakistan	Swat Valley, Loebanr	Loebanr	2758	830-790 calBCE (2645В±20 BP, PSUAMS-2796)	Pakistan_Loebanr_IA_son.I6292.son.I10000	L1a	0.649155	778986	Pakistan, Swat Valley, Loebanr Family A (3 members) (I10000, I6292, and I6554 are father, mother, and son)	M	NarasimhanPattersonScience2019	published	6	0.351724	Southwest Asia IA
I6556	Pakistan	Swat Valley, Loebanr	Loebanr	2776	897-798 calBCE (2670В±20 BP, PSUAMS-2792)	Pakistan_Loebanr_IA	n/a (female)	0.555674	666809	n/a (no relatives detected)	F	NarasimhanPattersonScience2019	published	6	0.466667	Southwest Asia IA
I6292	Pakistan	Swat Valley, Loebanr	Loebanr	2781	898-800 calBCE (2675В±20 BP, PSUAMS-2794)	Pakistan_Loebanr_IA	n/a (female)	0.693598	832318	Pakistan, Swat Valley, Loebanr Family A (3 members) (I10000, I6292, and I6554 are father, mother, and son)	F	NarasimhanPattersonScience2019	published	6	0.385965	Southwest Asia IA
I5396	Pakistan	Swat Valley, Katelai	Katelai	2809	904-814 calBCE (2715В±20 BP, PSUAMS-2790)	Pakistan_Katelai_IA	J2a1a1b1a1a	0.543154	651785	n/a (no relatives detected)	M	NarasimhanPattersonScience2019	published	6	0.421053	Southwest Asia IA
I6899	Pakistan	Swat Valley, Udegram	Udegram	2811	915-808 calBCE (2715В±30 BP) [R_combine: (2785В±45 BP, CEDAD-LTL13328A); (2659В±40 BP, CEDAD-LTL13328A)]	Pakistan_Udegram_IA	E1b1b1b2a1	0.683214	819857	n/a (no relatives detected)	M	NarasimhanPattersonScience2019	published	6	0.44664	Southwest Asia IA
I8999	Pakistan	Swat Valley, Loebanr	Loebanr	2813	911-816 calBCE (2725В±20 BP, PSUAMS-4851)	Pakistan_Loebanr_IA	n/a (female)	0.66808	801696	n/a (no relatives detected)	F	NarasimhanPattersonScience2019	published	6	0.383399	Southwest Asia IA
I3260	Pakistan	Swat Valley, Udegram	Udegram	2817	1009-908 calBCE (2806В±18 BP) [R_combine: (2740В±20 BP, PSUAMS-2798); (3056В±40 BP, CEDAD-LTL13332A)]	Pakistan_Udegram_IA_1d.rel.I6900	n/a (female)	0.522311	626773	Pakistan, Swat Valley, Udegram Family B (2 members) (I3260 and I6900 are 1st degree relatives)	F	NarasimhanPattersonScience2019	published	6	0.681818	Southwest Asia IA
I5400	Pakistan	Swat Valley, Loebanr	Loebanr	2824	928-827 calBCE (2745В±20 BP, PSUAMS-2793)	Pakistan_Loebanr_IA	Q	0.653064	783677	n/a (no relatives detected)	M	NarasimhanPattersonScience2019	published	6	0.4	Southwest Asia IA
I5397	Pakistan	Swat Valley, Katelai	Katelai	2829	967-827 calBCE (2750В±20 BP, PSUAMS-2791)	Pakistan_Katelai_IA	n/a (female)	0.698037	837645	n/a (no relatives detected)	F	NarasimhanPattersonScience2019	published	6	0.423077	Southwest Asia IA
I3262	Pakistan	Swat Valley, Udegram	Udegram	2846	982-828 calBCE (2760В±25 BP, PSUAMS-2157)	Pakistan_Udegram_IA_father.or.son.I1799_1d.rel.I1992	E1b1b1b2a1	0.674192	809031	Pakistan, Swat Valley, Udegram Family A (4 members) (I1799 and I3262 are father and son (but the order is unknown) and both are 2nd or 3rd degree relatives of I6194. I1992 is a 1st degree relative of I3262 and a 2nd or 3rd degree relative of I1799.)	M	NarasimhanPattersonScience2019	published	6	0.519048	Southwest Asia IA
I12968	Pakistan	Swat Valley, Butkara II	Butkara-2	2850	1000-800 BCE	Pakistan_Butkara_IA	R2	0.584756	701707	Pakistan, Swat Valley, Butkara II Family A (2 members) (I12449 and I12968 are father and son)	M	NarasimhanPattersonScience2019	published	6	0.571429	Southwest Asia IA
I13219	Pakistan	Swat Valley, Butkara II	Butkara-2	2850	1000-800 BCE	Pakistan_Butkara_IA	n/a (female)	0.557576	669091	n/a (no relatives detected)	F	NarasimhanPattersonScience2019	published	6	0.541667	Southwest Asia IA
I5398	Pakistan	Swat Valley, Katelai	Katelai	2850	1000-800 BCE	Pakistan_Katelai_IA	n/a (female)	0.70737	848844	n/a (no relatives detected)	F	NarasimhanPattersonScience2019	published	6	0.3	Southwest Asia IA
I12454	Pakistan	Swat Valley, Katelai	Katelai	2850	1000-800 BCE	Pakistan_Katelai_IA	n/a (female)	0.612332	734799	n/a (no relatives detected)	F	NarasimhanPattersonScience2019	published	6	0.437909	Southwest Asia IA
I12445	Pakistan	Swat Valley, Katelai	Katelai	2850	1000-800 BCE	Pakistan_Katelai_IA	L1a	0.54438	653256	n/a (no relatives detected)	M	NarasimhanPattersonScience2019	published	6	0.111111	Southwest Asia IA
I10523	Pakistan	Swat Valley, Katelai	Katelai	2850	1000-800 BCE	Pakistan_Katelai_IA	L1a	0.565005	678006	Pakistan, Swat Valley, Katelai family A (2 members) (I10523 and I12140 are 1st degree relatives)	M	NarasimhanPattersonScience2019	published	6	0.474359	Southwest Asia IA
I12462	Pakistan	Swat Valley, Katelai	Katelai	2850	1000-800 BCE	Pakistan_Katelai_IA	R2a2b1b2b	0.555594	666713	Pakistan, Swat Valley, Katelai Family B (2 members) (I12462 and I12147 are 2nd or 3rd degree relatives)	M	NarasimhanPattersonScience2019	published	6	0.666667	Southwest Asia IA
I12464	Pakistan	Swat Valley, Katelai	Katelai	2850	1000-800 BCE	Pakistan_Katelai_IA	n/a (female)	0.528924	634709	n/a (no relatives detected)	F	NarasimhanPattersonScience2019	published	6	0.380952	Southwest Asia IA
I12146	Pakistan	Swat Valley, Katelai	Katelai	2850	1000-800 BCE	Pakistan_Katelai_IA	n/a (female)	0.507234	608681	n/a (no relatives detected)	F	NarasimhanPattersonScience2019	published	6	0.395604	Southwest Asia IA
I12477	Pakistan	Swat Valley, Katelai	Katelai	2850	1000-800 BCE	Pakistan_Katelai_IA	n/a (female)	0.520805	624966	n/a (no relatives detected)	F	NarasimhanPattersonScience2019	published	6	0.488889	Southwest Asia IA
I12136	Pakistan	Swat Valley, Loebanr	Loebanr	2850	1000-800 BCE	Pakistan_Loebanr_IA_mother.I6555	n/a (female)	0.551412	661694	Pakistan, Swat Valley, Loebanr Family B (4 members) (I12136 and I6555 are parent and offspring. Both are 1st or 2nd degree relatives of I16125. I6555 is also a 2nd or 3rd degree relative of I12459)	F	NarasimhanPattersonScience2019	published	6	0.502924	Southwest Asia IA
I12985	Pakistan	Swat Valley, Loebanr	Loebanr	2850	1000-800 BCE	Pakistan_Loebanr_IA_mother.I10001	n/a (female)	0.660663	792796	Pakistan, Swat Valley, Loebanr Family F (2 members) (I12985 and I10001 are mother and son)	F	NarasimhanPattersonScience2019	published	6	0.541667	Southwest Asia IA
I8997	Pakistan	Swat Valley, Loebanr	Loebanr	2850	1000-800 BCE	Pakistan_Loebanr_IA_brother.I8998	R2	0.684756	821707	Pakistan, Swat Valley, Loebanr Family E (2 members) (I8997 and I8998 are brothers)	M	NarasimhanPattersonScience2019	published	6	0.357143	Southwest Asia IA
I8998	Pakistan	Swat Valley, Loebanr	Loebanr	2850	1000-800 BCE	Pakistan_Loebanr_IA	R2	0.717248	860697	Pakistan, Swat Valley, Loebanr Family E (2 members) (I8997 and I8998 are brothers)	M	NarasimhanPattersonScience2019	published	6	0.333333	Southwest Asia IA
I12987	Pakistan	Swat Valley, Loebanr	Loebanr	2850	1000-800 BCE	Pakistan_Loebanr_IA	n/a (female)	0.671252	805502	Pakistan, Swat Valley, Loebanr Family C (I12987 and I10974 are 2nd or 3rd degree relatives)	F	NarasimhanPattersonScience2019	published	6	0.307692	Southwest Asia IA
I10001	Pakistan	Swat Valley, Loebanr	Loebanr	2850	1000-800 BCE	Pakistan_Loebanr_IA	L1a	0.706102	847322	Pakistan, Swat Valley, Loebanr Family F (2 members) (I12985 and I10001 are mother and son)	M	NarasimhanPattersonScience2019	published	6	0.558824	Southwest Asia IA
I12137	Pakistan	Swat Valley, Loebanr	Loebanr	2850	1000-800 BCE	Pakistan_Loebanr_IA	n/a (female)	0.556355	667626	n/a (no relatives detected)	F	NarasimhanPattersonScience2019	published	6	0.392857	Southwest Asia IA
I12984	Pakistan	Swat Valley, Loebanr	Loebanr	2850	1000-800 BCE	Pakistan_Loebanr_IA	n/a (female)	0.632968	759562	n/a (no relatives detected)	F	NarasimhanPattersonScience2019	published	6	0.236364	Southwest Asia IA
I12988	Pakistan	Swat Valley, Loebanr	Loebanr	2850	1000-800 BCE	Pakistan_Loebanr_IA	L1a	0.63614	763368	Pakistan, Swat Valley, Loebanr Family D (3 members) (I12988 is a 2nd or 3rd degree relative of I13223 and I13224)	M	NarasimhanPattersonScience2019	published	6	0.485294	Southwest Asia IA
I12982	Pakistan	Swat Valley, Loebanr	Loebanr	2850	1000-800 BCE	Pakistan_Loebanr_IA	J2b2a2b2	0.627782	753338	n/a (no relatives detected)	M	NarasimhanPattersonScience2019	published	6	0.428571	Southwest Asia IA
I13228	Pakistan	Swat Valley, Loebanr	Loebanr	2850	1000-800 BCE	Pakistan_Loebanr_IA	Q	0.613551	736261	n/a (no relatives detected)	M	NarasimhanPattersonScience2019	published	6	0.2	Southwest Asia IA
I10000	Pakistan	Swat Valley, Loebanr	Loebanr	2850	1000-800 BCE	Pakistan_Loebanr_IA	L1a	0.625088	750105	Pakistan, Swat Valley, Loebanr Family A (3 members) (I10000, I6292, and I6554 are father, mother, and son)	M	NarasimhanPattersonScience2019	published	6	0.404558	Southwest Asia IA
I12459	Pakistan	Swat Valley, Loebanr	Loebanr	2850	1000-800 BCE	Pakistan_Loebanr_IA	L1a	0.566685	680022	Pakistan, Swat Valley, Loebanr Family B (4 members) (I12136 and I6555 are parent and offspring. Both are 1st or 2nd degree relatives of I16125. I6555 is also a 2nd or 3rd degree relative of I12459)	M	NarasimhanPattersonScience2019	published	6	0.457143	Southwest Asia IA
I12458	Pakistan	Swat Valley, Loebanr	Loebanr	2850	1000-800 BCE	Pakistan_Loebanr_IA	J2b2a2b2	0.55207	662484	n/a (no relatives detected)	M	NarasimhanPattersonScience2019	published	6	0.733333	Southwest Asia IA
I1799	Pakistan	Swat Valley, Udegram	Udegram	2929	1124-984 calBCE (2876В±19 BP) [R_combine: (2830В±20 BP, PSUAMS-2632); (3098В±45 BP, CEDAD-LTL13335A)]	Pakistan_Udegram_IA	E1b1b1b2a1	0.666598	799918	Pakistan, Swat Valley, Udegram Family A (4 members) (I1799 and I3262 are father and son (but the order is unknown) and both are 2nd or 3rd degree relatives of I6194. I1992 is a 1st degree relative of I3262 and a 2nd or 3rd degree relative of I1799.)	M	NarasimhanPattersonScience2019	published	6	0.468421	Southwest Asia IA
I1985	Pakistan	Swat Valley, Udegram	Udegram	2939	1107-913 calBCE (2837В±25 BP) [R_combine: (2880В±30 BP, Beta-428667); (2758В±40 BP, CEDAD-LTL13334A)]	Pakistan_Udegram_IA	E1b1b1b2a1	0.731352	877623	Pakistan, Swat Valley, Udegram Family C (3 members) (I3261 and I1985 are father and son (but the order is unknown) and both are 1st degree relatives of I8193)	M	NarasimhanPattersonScience2019	published	6	0.861111	Southwest Asia IA
I8194	Pakistan	Swat Valley, Gogdara	Gogdara	2950	1100-900 BCE	Pakistan_Gogdara_IA	H1a1a	0.678142	813771	n/a (no relatives detected)	M	NarasimhanPattersonScience2019	published	6	0.733333	Southwest Asia IA
I12138	Pakistan	Swat Valley, Loebanr	Loebanr	2950	1107-924 calBCE (2845В±20 BP, PSUAMS-5277)	Pakistan_Loebanr_IA_o	n/a (female)	0.55511	666132	n/a (no relatives detected)	F	NarasimhanPattersonScience2019	published	6	0.311111	Southwest Asia IA
I6197	Pakistan	Swat Valley, Udegram	Udegram	2950	1200-800 BCE	Pakistan_Udegram_IA	E1b1b1b2a1	0.681132	817358	n/a (no relatives detected)	M	NarasimhanPattersonScience2019	published	6	0.571429	Southwest Asia IA
I6194	Pakistan	Swat Valley, Udegram	Udegram	2950	1200-800 BCE	Pakistan_Udegram_IA	E1b1b1b2a1	0.633713	760456	Pakistan, Swat Valley, Udegram Family A (4 members) (I1799 and I3262 are father and son (but the order is unknown) and both are 2nd or 3rd degree relatives of I6194. I1992 is a 1st degree relative of I3262 and a 2nd or 3rd degree relative of I1799.)	M	NarasimhanPattersonScience2019	published	6	0.558824	Southwest Asia IA
I6901	Pakistan	Swat Valley, Udegram	Udegram	2950	1200-800 BCE	Pakistan_Udegram_IA	n/a (female)	0.596402	715682	n/a (no relatives detected)	F	NarasimhanPattersonScience2019	published	6	0.538462	Southwest Asia IA
I6897	Pakistan	Swat Valley, Udegram	Udegram	2950	1200-800 BCE	Pakistan_Udegram_IA	n/a (female)	0.596896	716275	n/a (no relatives detected)	F	NarasimhanPattersonScience2019	published	6	0.466667	Southwest Asia IA
M010_noUDG.SG	China	Northwest China, Xinjian, Shirenzigou	Shirenzigou	2292	403-230 calBCE (2290В±25 BP)	China_Xinjian_IA.SG	n/a (female)	0.245627	294752	n/a (no relatives detected)	F	NingCurrentBiology2019	published	1	0.266667	Eurasian steppe IA
M819_noUDG.SG	China	Northwest China, Xinjian, Shirenzigou	Shirenzigou	2250	400-200 BCE	China_Xinjian_IA.SG	n/a (female)	0.362764	435317	China, Shirenzigou Family A (2 members) (M819-M827 have a 2d or 3d relationship)	F	NingCurrentBiology2019	published	1	0	low clustering
I24882	Croatia	Mala Metaljka	Mala-Metaljka	2599	774-549 calBCE (2510В±15 BP, UCIAMS-179777)	Croatia_EIA	J2b2a1a1a1b2~	0.681315	817578	n/a (no relatives detected)	M	PattersonNature2021	published	9	0.904762	Balkans & Western Anatolia IA
I24879	Croatia	Skradnik-Sultanov grob	Skradnik-Sultanov-grob	2599	774-549 calBCE (2510В±15 BP, UCIAMS-135086)	Croatia_EIA	n/a (female)	0.673084	807701	n/a (no relatives detected)	F	PattersonNature2021	published	9	1	Balkans & Western Anatolia IA
I23904	Croatia	Smiljan	Smiljan	2642	789-568 calBCE (2535В±15 BP, UCIAMS-169836)	Croatia_EIA	n/a (female)	0.673147	807776	n/a (no relatives detected)	F	PattersonNature2021	published	9	0.857143	Balkans & Western Anatolia IA
I26742	Croatia	Jazinka Cave	Jazinka-Cave-mislabeling-1?	2650	800-600 BCE	Croatia_LBA_EIA	J2b2a1a1a1b2~	0.771427	925712	Jazinka Cave Family A (2 members) (mother-son: I3313-I26742)	M	PattersonNature2021	published	9	1	Balkans & Western Anatolia IA
I24639	Croatia	Smiljan	Smiljan	2658	795-567 calBCE (2545В±20 BP, UCIAMS-172396)	Croatia_EIA	J2b2a1a1a1b2~	0.656294	787553	n/a (no relatives detected)	M	PattersonNature2021	published	9	0.678571	Balkans & Western Anatolia IA
I24638	Croatia	Smiljan	Smiljan	2658	795-567 calBCE (2545В±20 BP, UCIAMS-169835)	Croatia_EIA	J2b2a1a1a1b2~	0.649452	779342	n/a (no relatives detected)	M	PattersonNature2021	published	9	0.785714	Balkans & Western Anatolia IA
I23995	Croatia	Smiljan	Smiljan	2729	810-675 calBCE (2585В±25 BP, UCIAMS-169833)	Croatia_EIA	J2b2a1a1a1b2~	0.661153	793384	n/a (no relatives detected)	M	PattersonNature2021	published	9	0.611111	Balkans & Western Anatolia IA
I23996	Croatia	Smiljan	Smiljan	2744	809-779 calBCE (2610В±20 BP, UCIAMS-172395)	Croatia_EIA	n/a (female)	0.626997	752396	n/a (no relatives detected)	F	PattersonNature2021	published	9	0.611111	Balkans & Western Anatolia IA
I23911	Croatia	Smiljan	Smiljan	2765	891-797 calBCE (2660В±15 BP, UCIAMS-169832)	Croatia_EIA	J2b2a1a1a1b2~	0.66897	802764	n/a (no relatives detected)	M	PattersonNature2021	published	9	0.714286	Balkans & Western Anatolia IA
I22062	United Kingdom	England, East Riding of Yorkshire, Thornholme, Town Pasture	Town-Pasture	1930	50 calBCE - 116 calCE (1997В±31 BP, SUERC-52038)	England_EastYorkshire_LIA	R1b1a1b1a1a2c1	0.655918	787101	n/a (no relatives detected)	M	PattersonNature2021	published	5	0.333333	Britain IA
I22064	United Kingdom	England, East Riding of Yorkshire, Thornholme, East Coast Pipeline (field 16)	East-Coast-Pipeline (field-16)	1971	105 calBCE - 64 calCE (2032В±27 BP, SUERC-52030)	England_EastYorkshire_LIA	n/a (female)	0.63956	767472	n/a (no relatives detected)	F	PattersonNature2021	published	5	0.527273	Britain IA
I14106	United Kingdom	England, East Riding of Yorkshire, Pocklington (Burnby Lane)	Pocklington (Burnby-Lane)	2045	176 calBCE - 6 calCE (2082В±29 BP, SUERC-78041)	England_EastYorkshire_LIA	n/a (female)	0.570977	685172	n/a (no relatives detected)	F	PattersonNature2021	published	5	0.695652	Britain IA
I14351	United Kingdom	England, West Yorkshire, Wattle Syke	Wattle-Syke	2048	193-6 calBCE (2084В±30 BP, SUERC-27314)	England_LIA	n/a (female)	0.575903	691084	United Kingdom, England, Wattle Syke Family B (2 members) (I14351 and I14352 are sisters)	F	PattersonNature2021	published	5	0.333333	Britain IA
I5502	United Kingdom	England, East Riding of Yorkshire, Nunburnholme Wold	Nunburnholme-Wold	2054	196-4 calBCE (2090В±30 BP, Beta-520210)	England_EastYorkshire_LIA	R1b1a1b1a1a2	0.696024	835229	n/a (no relatives detected)	M	PattersonNature2021	published	5	0.594771	Britain IA
I5503	United Kingdom	England, East Riding of Yorkshire, Nunburnholme Wold	Nunburnholme-Wold	2065	334-42 calBCE (2100В±30 BP, Beta-516926)	England_EastYorkshire_MIA_LIA	n/a (female)	0.707377	848852	n/a (no relatives detected)	F	PattersonNature2021	published	5	0.519481	Britain IA
I22060	United Kingdom	England, East Riding of Yorkshire, East Coast Pipeline (field 9)	East-Coast-Pipeline (field-9)	2074	343-1 calBCE (2105В±35 BP, SUERC-33543)	England_EastYorkshire_MIA_LIA	R1b1a1b1a1a2c1a1a1a1a	0.687835	825402	n/a (no relatives detected)	M	PattersonNature2021	published	5	0.311111	Britain IA
I14327	United Kingdom	England, East Riding of Yorkshire, Thornholme, East Coast Pipeline (field 16)	East-Coast-Pipeline (field-16)	2081	340-47 calBCE (2113В±29 BP, SUERC-52028)	England_EastYorkshire_MIA_LIA	R1b1a1b1a1a2a	0.668197	801836	n/a (no relatives detected)	M	PattersonNature2021	published	5	0.254545	Britain IA
I22052	United Kingdom	England, East Riding of Yorkshire, East Coast Pipeline (field 16)	East-Coast-Pipeline (field-16)	2104	344-52 calBCE (2128В±27 BP, SUERC-52024)	England_EastYorkshire_MIA_LIA	n/a (female)	0.664752	797703	n/a (no relatives detected)	F	PattersonNature2021	published	5	0.424242	Britain IA
I14353	United Kingdom	England, West Yorkshire, Wattle Syke	Wattle-Syke	2120	349-51 calBCE (2135В±30 BP, SUERC-27295)	England_MIA_LIA	R1b1a1b1a1a2c1	0.625429	750515	n/a (no relatives detected)	M	PattersonNature2021	published	5	0.5	Britain IA
I13752	United Kingdom	England, East Riding of Yorkshire, Pocklington (Burnby Lane)	Pocklington (Burnby-Lane)	2121	346-53 calBCE (2136В±25 BP, SUERC-83077)	England_EastYorkshire_MIA_LIA_sister.I5511	n/a (female)	0.528123	633748	United Kingdom, England, Pocklington Family E (2 members) (I13752 and I5511 are siblings)	F	PattersonNature2021	published	5	0.818713	Britain IA
I22065	United Kingdom	England, East Riding of Yorkshire, Burstwick	Burstwick	2149	351-55 calBCE (2147В±24 BP, SUERC-80670)	England_EastYorkshire_MIA_LIA	R1b1a1b1a1a2	0.667963	801555	n/a (no relatives detected)	M	PattersonNature2021	published	5	0.466667	Britain IA
I20631	United Kingdom	England, Derbyshire, Fin Cop	Fin-Cop	2175	400-50 BCE	England_MIA_LIA	n/a (female)	0.666184	799421	United Kingdom, Derbyshire, Monsal Dale, Fin Cop Hillfort Family B (2 members) (I20631-I20632 are 2nd or 3rd degree relatives)	F	PattersonNature2021	published	5	0.666667	Britain IA
I12414	United Kingdom	England, East Riding of Yorkshire, Pocklington (Burnby Lane)	Pocklington (Burnby-Lane)	2175	400-50 BCE	England_EastYorkshire_MIA_LIA	n/a (female)	0.69025	828300	England, East Riding of Yorkshire, Pocklington (Burnby Lane) Family A (56 members) (mother-son: I21260-I13759 | daughter-mother: I14108-I21695 | brothers: I21617-I21614/I5507, I21861-I14105, I21954-I21960 | siblings: I21558-I13758 | 2d: I12412-I21978, I21263-I5506, I21955-I21618, I21974-I21978, I21625-I21961, I21260-I21975, I21260-I21639, I21260-I21890, I21260-I12411, I21260-I21614/I5507, I21260-…	F	PattersonNature2021	published	5	0.543333	Britain IA
I12413	United Kingdom	England, East Riding of Yorkshire, Pocklington (Burnby Lane)	Pocklington (Burnby-Lane)	2175	400-50 BCE	England_EastYorkshire_MIA_LIA	R1b1a1b1a1a2a	0.68527	822324	England, East Riding of Yorkshire, Pocklington (Burnby Lane) Family A (56 members) (mother-son: I21260-I13759 | daughter-mother: I14108-I21695 | brothers: I21617-I21614/I5507, I21861-I14105, I21954-I21960 | siblings: I21558-I13758 | 2d: I12412-I21978, I21263-I5506, I21955-I21618, I21974-I21978, I21625-I21961, I21260-I21975, I21260-I21639, I21260-I21890, I21260-I12411, I21260-I21614/I5507, I21260-…	M	PattersonNature2021	published	5	0.524138	Britain IA
I12411	United Kingdom	England, East Riding of Yorkshire, Pocklington (Burnby Lane)	Pocklington (Burnby-Lane)	2175	400-50 BCE	England_EastYorkshire_MIA_LIA	n/a (female)	0.666284	799541	England, East Riding of Yorkshire, Pocklington (Burnby Lane) Family A (56 members) (mother-son: I21260-I13759 | daughter-mother: I14108-I21695 | brothers: I21617-I21614/I5507, I21861-I14105, I21954-I21960 | siblings: I21558-I13758 | 2d: I12412-I21978, I21263-I5506, I21955-I21618, I21974-I21978, I21625-I21961, I21260-I21975, I21260-I21639, I21260-I21890, I21260-I12411, I21260-I21614/I5507, I21260-…	F	PattersonNature2021	published	5	0.643333	Britain IA
I5508	United Kingdom	England, East Riding of Yorkshire, Pocklington (Burnby Lane)	Pocklington (Burnby-Lane)	2175	400-50 BCE	England_EastYorkshire_MIA_LIA	R1b1a1b1a1a2c1	0.693617	832340	England, East Riding of Yorkshire, Pocklington (Burnby Lane) Family A (56 members) (mother-son: I21260-I13759 | daughter-mother: I14108-I21695 | brothers: I21617-I21614/I5507, I21861-I14105, I21954-I21960 | siblings: I21558-I13758 | 2d: I12412-I21978, I21263-I5506, I21955-I21618, I21974-I21978, I21625-I21961, I21260-I21975, I21260-I21639, I21260-I21890, I21260-I12411, I21260-I21614/I5507, I21260-…	M	PattersonNature2021	published	5	0.795238	Britain IA
I12415	United Kingdom	England, East Riding of Yorkshire, Pocklington (Burnby Lane)	Pocklington (Burnby-Lane)	2175	400-50 BCE	England_EastYorkshire_MIA_LIA	n/a (female)	0.674238	809085	United Kingdom, England, Pocklington Family A (3 members) (I12412 is a 2nd or 3rd degree relative of I12415 and I5506)	F	PattersonNature2021	published	5	0.582011	Britain IA
I14104	United Kingdom	England, East Riding of Yorkshire, Pocklington (Burnby Lane)	Pocklington (Burnby-Lane)	2175	400-50 BCE	England_EastYorkshire_MIA_LIA	R1b1a1b1a1a2c1	0.620864	745037	England, East Riding of Yorkshire, Pocklington (Burnby Lane) Family A (6 members) (1d: I21643-I21703 | 2d: I21696-I21701, I21703-I16598, I21703-I14104 | 2/3d: I21701-I21643)	M	PattersonNature2021	published	5	0.54	Britain IA
I5505	United Kingdom	England, East Riding of Yorkshire, Pocklington (Burnby Lane)	Pocklington (Burnby-Lane)	2175	400-50 BCE	England_EastYorkshire_MIA_LIA	R1b1a1b1a1a2c1	0.729565	875478	n/a (no relatives detected)	M	PattersonNature2021	published	5	0.683983	Britain IA
I11034	United Kingdom	England, East Riding of Yorkshire, Pocklington (Burnby Lane)	Pocklington (Burnby-Lane)	2175	400-50 BCE	England_EastYorkshire_MIA_LIA	n/a (female)	0.649557	779468	n/a (no relatives detected)	F	PattersonNature2021	published	5	0.679654	Britain IA
I14102	United Kingdom	England, East Riding of Yorkshire, Pocklington (Burnby Lane)	Pocklington (Burnby-Lane)	2175	400-50 BCE	England_EastYorkshire_MIA_LIA	R1b1a1b1a1a2c1	0.623662	748394	United Kingdom, England, Pocklington Family D (2 members) (I14102 and I5509 are 2nd or 3rd degree relatives)	M	PattersonNature2021	published	5	0.442105	Britain IA
I14108	United Kingdom	England, East Riding of Yorkshire, Pocklington (Burnby Lane)	Pocklington (Burnby-Lane)	2175	400-50 BCE	England_EastYorkshire_MIA_LIA	n/a (female)	0.631263	757516	England, East Riding of Yorkshire, Pocklington (Burnby Lane) Family A (56 members) (mother-son: I21260-I13759 | daughter-mother: I14108-I21695 | brothers: I21617-I21614/I5507, I21861-I14105, I21954-I21960 | siblings: I21558-I13758 | 2d: I12412-I21978, I21263-I5506, I21955-I21618, I21974-I21978, I21625-I21961, I21260-I21975, I21260-I21639, I21260-I21890, I21260-I12411, I21260-I21614/I5507, I21260-…	F	PattersonNature2021	published	5	0.521053	Britain IA
I14105	United Kingdom	England, East Riding of Yorkshire, Pocklington (Burnby Lane)	Pocklington (Burnby-Lane)	2175	400-50 BCE	England_EastYorkshire_MIA_LIA	R1b1a1b1a1a2	0.620193	744232	England, East Riding of Yorkshire, Pocklington (Burnby Lane) Family A (56 members) (mother-son: I21260-I13759 | daughter-mother: I14108-I21695 | brothers: I21617-I21614/I5507, I21861-I14105, I21954-I21960 | siblings: I21558-I13758 | 2d: I12412-I21978, I21263-I5506, I21955-I21618, I21974-I21978, I21625-I21961, I21260-I21975, I21260-I21639, I21260-I21890, I21260-I12411, I21260-I21614/I5507, I21260-…	M	PattersonNature2021	published	5	0.664615	Britain IA
I14099	United Kingdom	England, East Riding of Yorkshire, Pocklington (Burnby Lane)	Pocklington (Burnby-Lane)	2175	400-50 BCE	England_EastYorkshire_MIA_LIA	n/a (female)	0.610476	732571	n/a (no relatives detected)	F	PattersonNature2021	published	5	0.550265	Britain IA
I13759	United Kingdom	England, East Riding of Yorkshire, Pocklington (Burnby Lane)	Pocklington (Burnby-Lane)	2175	400-50 BCE	England_EastYorkshire_MIA_LIA	R1b1a1b1a1a2a6	0.633474	760169	England, East Riding of Yorkshire, Pocklington (Burnby Lane) Family A (56 members) (mother-son: I21260-I13759 | daughter-mother: I14108-I21695 | brothers: I21617-I21614/I5507, I21861-I14105, I21954-I21960 | siblings: I21558-I13758 | 2d: I12412-I21978, I21263-I5506, I21955-I21618, I21974-I21978, I21625-I21961, I21260-I21975, I21260-I21639, I21260-I21890, I21260-I12411, I21260-I21614/I5507, I21260-…	M	PattersonNature2021	published	5	0.728261	Britain IA
I14101	United Kingdom	England, East Riding of Yorkshire, Pocklington (Burnby Lane)	Pocklington (Burnby-Lane)	2175	400-50 BCE	England_EastYorkshire_MIA_LIA	n/a (female)	0.617605	741126	n/a (no relatives detected)	F	PattersonNature2021	published	5	0.632411	Britain IA
I13753	United Kingdom	England, East Riding of Yorkshire, Pocklington (Burnby Lane)	Pocklington (Burnby-Lane)	2175	400-50 BCE	England_EastYorkshire_MIA_LIA	R1b1a1b1a1a2c1a1b	0.600238	720286	United Kingdom, England, East Riding of Yorkshire, Pocklington (Burnby Lane) Family B (5 members) (2d: I21557-I22620 | 3d: I21259-I21973, I21259-I22620 | 3d+: I21973-I22620, I22620-I13753)	M	PattersonNature2021	published	5	0.569801	Britain IA
I13754	United Kingdom	England, East Riding of Yorkshire, Pocklington (Burnby Lane)	Pocklington (Burnby-Lane)	2175	400-50 BCE	England_EastYorkshire_MIA_LIA	R1b1a1b1a1a2d1	0.543223	651868	England, East Riding of Yorkshire, Pocklington (Burnby Lane) Family A (56 members) (mother-son: I21260-I13759 | daughter-mother: I14108-I21695 | brothers: I21617-I21614/I5507, I21861-I14105, I21954-I21960 | siblings: I21558-I13758 | 2d: I12412-I21978, I21263-I5506, I21955-I21618, I21974-I21978, I21625-I21961, I21260-I21975, I21260-I21639, I21260-I21890, I21260-I12411, I21260-I21614/I5507, I21260-…	M	PattersonNature2021	published	5	0.509524	Britain IA
I13756	United Kingdom	England, East Riding of Yorkshire, Pocklington (Burnby Lane)	Pocklington (Burnby-Lane)	2175	400-50 BCE	England_EastYorkshire_MIA_LIA	n/a (female)	0.575907	691088	England, East Riding of Yorkshire, Pocklington (Burnby Lane) Family A (56 members) (mother-son: I21260-I13759 | daughter-mother: I14108-I21695 | brothers: I21617-I21614/I5507, I21861-I14105, I21954-I21960 | siblings: I21558-I13758 | 2d: I12412-I21978, I21263-I5506, I21955-I21618, I21974-I21978, I21625-I21961, I21260-I21975, I21260-I21639, I21260-I21890, I21260-I12411, I21260-I21614/I5507, I21260-…	F	PattersonNature2021	published	5	0.808333	Britain IA
I13757	United Kingdom	England, East Riding of Yorkshire, Pocklington (Burnby Lane)	Pocklington (Burnby-Lane)	2175	400-50 BCE	England_EastYorkshire_MIA_LIA	n/a (female)	0.549727	659673	England, East Riding of Yorkshire, Pocklington (Burnby Lane) Family A (56 members) (mother-son: I21260-I13759 | daughter-mother: I14108-I21695 | brothers: I21617-I21614/I5507, I21861-I14105, I21954-I21960 | siblings: I21558-I13758 | 2d: I12412-I21978, I21263-I5506, I21955-I21618, I21974-I21978, I21625-I21961, I21260-I21975, I21260-I21639, I21260-I21890, I21260-I12411, I21260-I21614/I5507, I21260-…	F	PattersonNature2021	published	5	0.606838	Britain IA
I13751	United Kingdom	England, East Riding of Yorkshire, Pocklington (Burnby Lane)	Pocklington (Burnby-Lane)	2175	400-50 BCE	England_EastYorkshire_MIA_LIA	n/a (female)	0.518202	621842	England, East Riding of Yorkshire, Pocklington (Burnby Lane) Family A (56 members) (mother-son: I21260-I13759 | daughter-mother: I14108-I21695 | brothers: I21617-I21614/I5507, I21861-I14105, I21954-I21960 | siblings: I21558-I13758 | 2d: I12412-I21978, I21263-I5506, I21955-I21618, I21974-I21978, I21625-I21961, I21260-I21975, I21260-I21639, I21260-I21890, I21260-I12411, I21260-I21614/I5507, I21260-…	F	PattersonNature2021	published	5	0.507246	Britain IA
I13760	United Kingdom	England, East Riding of Yorkshire, Pocklington (Burnby Lane)	Pocklington (Burnby-Lane)	2175	400-50 BCE	England_EastYorkshire_MIA_LIA	R1b1a1b1a1a2c1	0.519678	623614	n/a (no relatives detected)	M	PattersonNature2021	published	5	0.55	Britain IA
I17262	United Kingdom	England, Hampshire, Middle Wallop, Suddern Farm	Suddern-Farm	2176	357-57 calBCE (2161В±32 BP, SUERC-60697)	England_MIA_LIA	n/a (female)	0.519211	623053	n/a (no relatives detected)	F	PattersonNature2021	published	5	0.166667	Britain IA
I20984	United Kingdom	England, Hampshire, Middle Wallop, Suddern Farm	Suddern-Farm	2176	450-1 BCE	England_MIA_LIA	n/a (female)	0.604586	725503	n/a (no relatives detected)	F	PattersonNature2021	published	5	0.333333	Britain IA
I20986	United Kingdom	England, Hampshire, Middle Wallop, Suddern Farm	Suddern-Farm	2176	450-1 BCE	England_MIA_LIA	n/a (female)	0.571539	685847	n/a (no relatives detected)	F	PattersonNature2021	published	5	0.3	Britain IA
I20983	United Kingdom	England, Hampshire, Middle Wallop, Suddern Farm	Suddern-Farm	2176	450-1 BCE	England_MIA_LIA	n/a (female)	0.535176	642211	n/a (no relatives detected)	F	PattersonNature2021	published	5	0.166667	Britain IA
I20985	United Kingdom	England, Hampshire, Middle Wallop, Suddern Farm	Suddern-Farm	2176	450-1 BCE	England_MIA_LIA	n/a (female)	0.505448	606538	n/a (no relatives detected)	F	PattersonNature2021	published	5	0.2	Britain IA
I5506	United Kingdom	England, East Riding of Yorkshire, Pocklington (Burnby Lane)	Pocklington (Burnby-Lane)	2202	358-111 calBCE (2171В±25 BP, SUERC-83079)	England_EastYorkshire_MIA_LIA	n/a (female)	0.695392	834471	England, East Riding of Yorkshire, Pocklington (Burnby Lane) Family A (56 members) (mother-son: I21260-I13759 | daughter-mother: I14108-I21695 | brothers: I21617-I21614/I5507, I21861-I14105, I21954-I21960 | siblings: I21558-I13758 | 2d: I12412-I21978, I21263-I5506, I21955-I21618, I21974-I21978, I21625-I21961, I21260-I21975, I21260-I21639, I21260-I21890, I21260-I12411, I21260-I21614/I5507, I21260-…	F	PattersonNature2021	published	5	0.692029	Britain IA
I14348	United Kingdom	England, West Yorkshire, Wattle Syke	Wattle-Syke	2222	368-173 calBCE (2200В±30 BP, SUERC-27302)	England_MIA	n/a (female)	0.593344	712013	n/a (no relatives detected)	F	PattersonNature2021	published	5	0.166667	Britain IA
I17261	United Kingdom	England, Hampshire, Middle Wallop, Suddern Farm	Suddern-Farm	2224	372-175 calBCE (2205В±32 BP, SUERC-60691)	England_MIA	R1b1a1b1a1a2c1	0.564932	677918	n/a (no relatives detected)	M	PattersonNature2021	published	5	0.266667	Britain IA
I20988	United Kingdom	England, Hampshire, Nether Wallop, Danebury	Danebury	2225	450-100 BCE	England_MIA_LIA	I2a1b1a1a1b1a	0.607226	728671	n/a (no relatives detected)	M	PattersonNature2021	published	5	0.333333	Britain IA
I22055	United Kingdom	England, East Riding of Yorkshire, Thornholme, East Coast Pipeline (field 16)	East-Coast-Pipeline (field-16)	2237	391-201 calBCE (2239В±31 BP, SUERC-52014)	England_EastYorkshire_MIA	n/a (female)	0.663449	796139	n/a (no relatives detected)	F	PattersonNature2021	published	5	0.466667	Britain IA
I12412	United Kingdom	England, East Riding of Yorkshire, Pocklington (Burnby Lane)	Pocklington (Burnby-Lane)	2238	387-205 calBCE (2242В±25 BP, SUERC-83069)	England_EastYorkshire_MIA	n/a (female)	0.681304	817565	England, East Riding of Yorkshire, Pocklington (Burnby Lane) Family A (56 members) (mother-son: I21260-I13759 | daughter-mother: I14108-I21695 | brothers: I21617-I21614/I5507, I21861-I14105, I21954-I21960 | siblings: I21558-I13758 | 2d: I12412-I21978, I21263-I5506, I21955-I21618, I21974-I21978, I21625-I21961, I21260-I21975, I21260-I21639, I21260-I21890, I21260-I12411, I21260-I21614/I5507, I21260-…	F	PattersonNature2021	published	5	0.558442	Britain IA
I22056	United Kingdom	England, East Riding of Yorkshire, Thornholme, East Coast Pipeline (field 16)	East-Coast-Pipeline (field-16)	2238	391-201 calBCE (2241В±31 BP, SUERC-52013)	England_EastYorkshire_MIA	n/a (female)	0.648846	778615	n/a (no relatives detected)	F	PattersonNature2021	published	5	0.581818	Britain IA
I20589	United Kingdom	England, Oxfordshire, Yarnton	Yarnton	2250	400-200 BCE	England_MIA	R1b1a1b1a1a2b1c1a1a1	0.657962	789554	n/a (no relatives detected)	M	PattersonNature2021	published	5	0.5	Britain IA
I14100	United Kingdom	England, East Riding of Yorkshire, Pocklington (Burnby Lane)	Pocklington (Burnby-Lane)	2302	409-229 calBCE (2302В±29 BP, SUERC-78040)	England_EastYorkshire_MIA	R1b1a1b1a1a2c1	0.596858	716230	n/a (no relatives detected)	M	PattersonNature2021	published	5	0.636364	Britain IA
I17258	United Kingdom	England, Hampshire, Stockbridge, New Buildings	Stockbridge-New-Buildings	2415	542-396 calBCE (2386В±26 BP, SUERC-66076)	England_EIA	n/a (female)	0.559321	671185	n/a (no relatives detected)	F	PattersonNature2021	published	5	0.1	Britain IA
I11033	United Kingdom	England, East Riding of Yorkshire, Pocklington (Burnby Lane)	Pocklington (Burnby-Lane)	2421	717-395 calBCE (2385В±29 BP, SUERC-78046)	England_EastYorkshire_EIA	n/a (female)	0.669582	803498	n/a (no relatives detected)	F	PattersonNature2021	published	5	0.633987	Britain IA
I6769	United Kingdom	England, Cornwall, Padstow, St. Merryn, Harlyn Bay	Harlyn-Bay	2548	754-416 calBCE (2455В±25 BP, BRAMS-1321)	England_IA	R1b1a1b1a1a2	0.655176	786211	n/a (no relatives detected)	M	PattersonNature2021	published	5	0.666667	Britain IA
I17260	United Kingdom	England, Hampshire, Stockbridge, New Buildings	Stockbridge-New-Buildings	2550	800-400 BCE	England_EIA	R1b1a1b1a1a2c1	0.549364	659237	n/a (no relatives detected)	M	PattersonNature2021	published	5	0.166667	Britain IA
I11142	United Kingdom	England, Somerset, Worlebury	Worlebury	2067	197-44 calBCE (2103В±27 BP, SUERC-94960)	England_LIA	R1b1a1b1a1a2c1a6a1	0.621143	745371	n/a (no relatives detected)	M	PattersonNature2021	published	10	0.577778	South-West Britain IA
I11992	United Kingdom	England, Somerset, Worlebury	Worlebury	2095	343-50 calBCE (2122В±30 BP, SUERC-94963)	England_MIA_LIA	R1b1a1b1a1a2c1	0.75497	905964	n/a (no relatives detected)	M	PattersonNature2021	published	10	0.527778	South-West Britain IA
I11991	United Kingdom	England, Somerset, Worlebury	Worlebury	2116	349-50 calBCE (2133В±30 BP, SUERC-94962)	England_MIA_LIA	R1b1a1b1a1a2c1	0.775291	930349	n/a (no relatives detected)	M	PattersonNature2021	published	10	0.583333	South-West Britain IA
I13726	United Kingdom	England, Somerset, Worlebury	Worlebury	2133	351-52 calBCE (2141В±30 BP, SUERC-94964)	England_MIA_LIA	R1b1a1b1a1a2c1	0.691267	829520	n/a (no relatives detected)	M	PattersonNature2021	published	10	0.285714	South-West Britain IA
I11143	United Kingdom	England, Somerset, Worlebury	Worlebury	2145	352-53 calBCE (2146В±30 BP, SUERC-94961)	England_MIA_LIA	R1b1a1b1a1a2a	0.624367	749240	n/a (no relatives detected)	M	PattersonNature2021	published	10	0.857143	South-West Britain IA
I12792	United Kingdom	England, Cornwall, Newquay, Tregunnel	Tregunnel	2200	400-100 BCE	England_MIA_LIA_mother.I12793	n/a (female)	0.555852	667022	United Kingdom, England, Cornwall, Newquay, Tregunnel Family A (3 members) (I12792 and I12793 are mother and son and both are 2nd or 3rd degree relatives to I12790)	F	PattersonNature2021	published	10	0.8	South-West Britain IA
I12790	United Kingdom	England, Cornwall, Newquay, Tregunnel	Tregunnel	2200	400-100 BCE	England_MIA_LIA	n/a (female)	0.633431	760117	United Kingdom, England, Cornwall, Newquay, Tregunnel Family A (3 members) (I12792 and I12793 are mother and son and both are 2nd or 3rd degree relatives to I12790)	F	PattersonNature2021	published	10	1	South-West Britain IA
I12793	United Kingdom	England, Cornwall, Newquay, Tregunnel	Tregunnel	2200	400-100 BCE	England_MIA_LIA	R1b1a1b1a1a2c1	0.634243	761091	United Kingdom, England, Cornwall, Newquay, Tregunnel Family A (3 members) (I12792 and I12793 are mother and son and both are 2nd or 3rd degree relatives to I12790)	M	PattersonNature2021	published	10	0.8	South-West Britain IA
I11993	United Kingdom	England, Somerset, Ham Hill	Ham-Hill	2200	400-100 BCE	England_MIA_LIA	n/a (female)	0.700753	840904	n/a (no relatives detected)	F	PattersonNature2021	published	10	0.333333	South-West Britain IA
I19854	United Kingdom	England, Somerset, Ham Hill	Ham-Hill	2200	400-100 BCE	England_MIA_LIA	n/a (female)	0.601719	722063	n/a (no relatives detected)	F	PattersonNature2021	published	10	1	South-West Britain IA
I17016	United Kingdom	England, Somerset, Christon, Dibbles Farm	Dibbles-Farm	2226	377-178 calBCE (2210В±30 BP, SUERC-94984)	England_MIA	R1b1a1b1a1a2c1	0.685069	822083	n/a (no relatives detected)	M	PattersonNature2021	published	10	0.5	South-West Britain IA
I17015	United Kingdom	England, Somerset, Christon, Dibbles Farm	Dibbles-Farm	2227	380-197 calBCE (2215В±27 BP, SUERC-94983)	England_MIA	n/a (female)	0.542804	651365	n/a (no relatives detected)	F	PattersonNature2021	published	10	0.714286	South-West Britain IA
I16592	United Kingdom	England, Somerset, Christon, Dibbles Farm	Dibbles-Farm	2231	387-199 calBCE (2227В±30 BP, SUERC-94989)	England_MIA	R1b1a1b1a1a2c1a6	0.718015	861618	n/a (no relatives detected)	M	PattersonNature2021	published	10	0.933333	South-West Britain IA
I11147	United Kingdom	England, Somerset, Christon, Dibbles Farm	Dibbles-Farm	2241	392-204 calBCE (2248В±30 BP, SUERC-94978)	England_MIA	n/a (female)	0.654224	785069	n/a (no relatives detected)	F	PattersonNature2021	published	10	0.666667	South-West Britain IA
I13685	United Kingdom	England, Somerset, Christon, Dibbles Farm	Dibbles-Farm	2265	400-208 calBCE (2276В±30 BP, SUERC-94980)	England_MIA	n/a (female)	0.591365	709638	n/a (no relatives detected)	F	PattersonNature2021	published	10	0.733333	South-West Britain IA
I11148	United Kingdom	England, Somerset, Christon, Dibbles Farm	Dibbles-Farm	2292	407-211 calBCE (2297В±30 BP, SUERC-94981)	England_MIA	n/a (female)	0.649672	779606	n/a (no relatives detected)	F	PattersonNature2021	published	10	0.545455	South-West Britain IA
I16439	United Kingdom	England, Cornwall, Padstow, St. Merryn, Harlyn Bay	Harlyn-Bay	2329	800 BCE - 43 CE	England_IA	n/a (female)	0.650846	781015	n/a (no relatives detected)	F	PattersonNature2021	published	10	0.321429	South-West Britain IA
I12772	United Kingdom	England, Cornwall, Padstow, St. Merryn, Harlyn Bay	Harlyn-Bay	2329	800 BCE - 43 CE	England_IA	G2a2b2a1a1b	0.67027	804324	n/a (no relatives detected)	M	PattersonNature2021	published	10	0.533333	South-West Britain IA
I20989	United Kingdom	England, Hampshire, Nether Wallop, Danebury	Danebury	2173	354-59 calBCE (2157В±26 BP, OxA-25955)	England_MIA_LIA	R1b1a1b1a1a2	0.634473	761368	n/a (no relatives detected)	M	PattersonNature2021	published	5	0	low clustering
I20982	United Kingdom	England, Hampshire, Middle Wallop, Suddern Farm	Suddern-Farm	2176	450-1 BCE	England_MIA_LIA	R1b1a1b1a1a2a1b1a	0.593481	712177	n/a (no relatives detected)	M	PattersonNature2021	published	5	0	low clustering
I12778	United Kingdom	England, Derbyshire, Brassington, Carsington Pasture Cave	Carsington-Pasture-Cave	2221	381-203 calBCE (2230В±20 BP, PSUAMS-8289)	England_MIA	R1b1a1b1a1a2c1a5b1a1a	0.698882	838659	n/a (no relatives detected)	M	PattersonNature2021	published	5	0	low clustering
I14347	United Kingdom	England, West Yorkshire, Wattle Syke	Wattle-Syke	2224	371-176 calBCE (2205В±30 BP, SUERC-27303)	England_MIA	R1b1a1b1a1a2c1a1a1a1	0.61092	733104	n/a (no relatives detected)	M	PattersonNature2021	published	5	0	low clustering
I3014	United Kingdom	England, Derbyshire, Brassington, Carsington Pasture Cave	Carsington-Pasture-Cave	2225	377-177 calBCE (2209В±31 BP, UBA-30432)	England_MIA	n/a (female)	0.577018	692421	n/a (no relatives detected)	F	PattersonNature2021	published	5	0	low clustering
I11150	United Kingdom	England, Bedfordshire, Broom Quarry	Broom-Quarry	2227	381-197 calBCE (2215В±28 BP, SUERC-86441)	England_MIA	R1b1a1b1a1a2c1	0.641902	770283	n/a (no relatives detected)	M	PattersonNature2021	published	5	0	low clustering
I14804	United Kingdom	England, Oxfordshire, Thame	Thame	2233	387-201 calBCE (2231В±30 BP, SUERC-95012)	England_MIA	n/a (female)	0.610571	732685	n/a (no relatives detected)	F	PattersonNature2021	published	5	0	low clustering
I12787	United Kingdom	England, Gloucestershire, Lechlade-on-Thames, Lechlade Memorial Hall/Skate Park	Lechlade-Memorial-Hall/Skate-Park	2391	539-387 calBCE (2362В±29 BP, SUERC-80168)	England_EIA	n/a (female)	0.5909	709080	n/a (no relatives detected)	F	PattersonNature2021	published	5	0	low clustering
I13684	United Kingdom	England, Somerset, Meare Lake Village West	Meare-Lake-Village-West	2408	541-391 calBCE (2373В±30 BP, SUERC-94974)	England_EIA	n/a (female)	0.740993	889192	n/a (no relatives detected)	F	PattersonNature2021	published	5	0	low clustering
I11149	United Kingdom	England, Cambridgeshire, Teversham (Marshall's) Evaluation	Teversham (Marshall's) Evaluation	2443	733-397 calBCE (2400В±30 BP, Beta-471582)	England_EIA	R1b1a1b1a1a1c1	0.636182	763419	n/a (no relatives detected)	M	PattersonNature2021	published	5	0	low clustering
I16113	Czech Republic	NW Bohemia, Most, KonobrЕѕe	Konobrže	1463	429-550 calCE (1575В±20 BP, PSUAMS-10119)	Czech_Medieval	n/a (female)	0.560351	672421	n/a (no relatives detected)	F	PattersonNature2021	published	0	0	low clustering
I20584	United Kingdom	England, Oxfordshire, Stanton Harcourt, Gravelly Guy	Gravelly-Guy	2161	355-54 calBCE (2153В±30 BP, SUERC-95008)	England_MIA_LIA	n/a (female)	0.591982	710379	United Kingdom, England, Oxfordshire, Stanton Harcourt, Gravelly Guy Family A (3 Members) (I21277, I20584 have a 2d relationship; I21276, I20584 have a 2d relationship; I21276, I21277 have a 2d relationship)	F	PattersonNature2021	published	15	0.6	other
I21274	United Kingdom	England, Oxfordshire, Stanton Harcourt, Gravelly Guy	Gravelly-Guy	2200	400-100 BCE	England_MIA_LIA	n/a (female)	0.72717	872604	n/a (no relatives detected)	F	PattersonNature2021	published	15	0.333333	other
I21277	United Kingdom	England, Oxfordshire, Stanton Harcourt, Gravelly Guy	Gravelly-Guy	2225	359-54 calBCE (2204В±24 BP, SUERC-104570)	England_MIA	R1b1a1b1a1a2c1a5c	0.693055	831666	United Kingdom, England, Oxfordshire, Gravelly Guy Family A (3 Members) (I21277, I20584 have a 2d relationship; I21276, I20584 have a 2d relationship; I21276, I21277 have a 2d relationship)	M	PattersonNature2021	published	15	1	other
I21276	United Kingdom	England, Oxfordshire, Stanton Harcourt, Gravelly Guy	Gravelly-Guy	2229	381-201 calBCE (2224В±24 BP, SUERC-104569)	England_MIA	n/a (female)	0.646989	776387	United Kingdom, England, Oxfordshire, Gravelly Guy Family A (3 Members) (I21277, I20584 have a 2d relationship; I21276, I20584 have a 2d relationship; I21276, I21277 have a 2d relationship)	F	PattersonNature2021	published	15	1	other
I21275	United Kingdom	England, Oxfordshire, Stanton Harcourt, Gravelly Guy	Gravelly-Guy	2231	384-202 calBCE (2229В±24 BP, SUERC-104565)	England_MIA	n/a (female)	0.729069	874883	n/a (no relatives detected)	F	PattersonNature2021	published	15	0.230769	other
[truncated: 154 more rows]

## Sheet: TableS1C
Table S1C: Levels of IBD-sharing between individuals represented as edges in the presented network.
[truncated: 7,024 more rows]

[truncated: 6 more sheets: TableS1D, TableS1E, TableS1F, TableS1G, TableS1H, TableS1I]
